# Supplementary material for: Differences in metagenome coverage may confound abundance-based and diversity conclusions and how to deal with them
Source: ISME Commun. 2025 Sep 10;5(1):ycaf140. doi: 10.1093/ismeco/ycaf140 (PMC12477595; doi:10.1093/ismeco/ycaf140)
Supplement: Table_S1_ycaf140 [file table_s1_ycaf140.xlsx]

## Sheet: Table S1
Accession number	Genome	Completeness	Contamination	Genome Size	Num_Contigs	Contig_N50	GC Content	Metagenome type	Phylum	Class	Order	Family	Genus
GCF_017724215.1	GCF_017724215.1_ASM1772421v1_genomic	100	0.06	4395318	5	4095769	0.39	100sp	Pseudomonadota	Gammaproteobacteria	Pseudomonadales	Moraxellaceae	Acinetobacter
GCF_002953575.2	GCF_002953575.2_ASM295357v2_genomic	100	0.13	3157380	1	3157380	0.46	100sp	Pseudomonadota	Gammaproteobacteria	Pseudomonadales	Moraxellaceae	Acinetobacter
GCF_019048225.1	GCF_019048225.1_ASM1904822v1_genomic	100	0.12	3915879	5	3795392	0.39	100sp	Pseudomonadota	Gammaproteobacteria	Pseudomonadales	Moraxellaceae	Acinetobacter
GCF_019048405.1	GCF_019048405.1_ASM1904840v1_genomic	100	0.09	3999049	1	3999049	0.39	100sp	Pseudomonadota	Gammaproteobacteria	Pseudomonadales	Moraxellaceae	Acinetobacter
GCF_021957185.1	GCF_021957185.1_ASM2195718v1_genomic	100	0.05	2282693	1	2282693	0.41	100sp	Pseudomonadota	Gammaproteobacteria	Enterobacterales	Pasteurellaceae	Actinobacillus
GCF_014168635.1	GCF_014168635.1_ASM1416863v1_genomic	100	0.13	4979818	2	4844566	0.61	100sp	Pseudomonadota	Gammaproteobacteria	Enterobacterales	Aeromonadaceae	Aeromonas
GCF_003491225.1	GCF_003491225.1_ASM349122v1_genomic	100	0.55	5159182	1	5159182	0.61	100sp	Pseudomonadota	Gammaproteobacteria	Enterobacterales	Aeromonadaceae	Aeromonas
GCF_000464515.2	GCF_000464515.2_ASM46451v2_genomic	100	0.28	4766880	2	4710355	0.59	100sp	Pseudomonadota	Gammaproteobacteria	Enterobacterales	Aeromonadaceae	Aeromonas
GCF_018847695.1	GCF_018847695.1_ASM1884769v1_genomic	100	0.06	3174614	1	3174614	0.57	100sp	Verrucomicrobiota	Verrucomicrobiae	Verrucomicrobiales	Akkermansiaceae	Akkermansia
GCF_022570695.1	GCF_022570695.1_ASM2257069v1_genomic	100	0.02	3727518	1	3727518	0.41	100sp	Bacillota	Bacilli	Bacillales	Bacillaceae	Bacillus
GCF_001889285.1	GCF_001889285.1_ASM188928v1_genomic	100	0.08	3989393	1	3989393	0.47	100sp	Bacillota	Bacilli	Bacillales	Bacillaceae	Bacillus
GCF_018741565.1	GCF_018741565.1_ASM1874156v1_genomic	100	0.32	5821834	2	5313017	0.35	100sp	Bacillota	Bacilli	Bacillales	Bacillaceae	Bacillus
GCF_022570515.1	GCF_022570515.1_ASM2257051v1_genomic	100	0.02	4094338	1	4094338	0.44	100sp	Bacillota	Bacilli	Bacillales	Bacillaceae	Bacillus
GCF_001548175.1	GCF_001548175.1_ASM154817v1_genomic	100	0.09	6870591	9	5896839	0.35	100sp	Bacillota	Bacilli	Bacillales	Bacillaceae	Bacillus
GCF_014706595.1	GCF_014706595.1_ASM1470659v1_genomic	100	0.04	3969447	1	3969447	0.47	100sp	Bacillota	Bacilli	Bacillales	Bacillaceae	Bacillus
GCF_008369705.1	GCF_008369705.1_ASM836970v1_genomic	99.98	2.27	5419725	2	5330584	0.43	100sp	Bacteroidota	Bacteroidia	Bacteroidales	Bacteroidaceae	Bacteroides
GCF_002838325.1	GCF_002838325.1_ASM283832v1_genomic	100	0.41	2265557	1	2265557	0.59	100sp	Actinomycetota	Actinomycetes	Actinomycetales	Bifidobacteriaceae	Bifidobacterium
GCF_000007525.1	GCF_000007525.1_ASM752v1_genomic	99.98	0.04	2260266	2	2256640	0.6	100sp	Actinomycetota	Actinomycetes	Actinomycetales	Bifidobacteriaceae	Bifidobacterium
GCF_014251815.1	GCF_014251815.1_ASM1425181v1_genomic	99.75	0	624029	1	624029	0.27	100sp	Bacteroidota	Bacteroidia	Flavobacteriales_B	Blattabacteriaceae	Blattabacterium
GCF_000183285.1	GCF_000183285.1_ASM18328v1_genomic	99.96	0.66	641716	1	641716	0.26	100sp	Pseudomonadota	Gammaproteobacteria	Enterobacterales	Enterobacteriaceae_A	Buchnera
GCF_002007585.1	GCF_002007585.1_ASM200758v1_genomic	100	1	7664894	3	3097552	0.67	100sp	Pseudomonadota	Gammaproteobacteria	Burkholderiales	Burkholderiaceae	Burkholderia
GCF_001718755.1	GCF_001718755.1_ASM171875v1_genomic	100	0.12	6620936	3	3525707	0.67	100sp	Pseudomonadota	Gammaproteobacteria	Burkholderiales	Burkholderiaceae	Burkholderia
GCF_002110945.1	GCF_002110945.1_ASM211094v1_genomic	100	1.52	7482386	2	4195298	0.68	100sp	Pseudomonadota	Gammaproteobacteria	Burkholderiales	Burkholderiaceae	Burkholderia
GCF_020042445.1	GCF_020042445.1_ASM2004244v1_genomic	99.99	0.03	1709062	1	1709062	0.31	100sp	Campylobacterota	Campylobacteria	Campylobacterales	Campylobacteraceae	Campylobacter
GCF_000148705.1	GCF_000148705.1_ASM14870v1_genomic	99.98	0.15	1616648	1	1616648	0.31	100sp	Campylobacterota	Campylobacteria	Campylobacterales	Campylobacteraceae	Campylobacter
GCF_017086505.1	GCF_017086505.1_ASM1708650v1_genomic	100	0.06	4983275	2	4919686	0.52	100sp	Pseudomonadota	Gammaproteobacteria	Enterobacterales	Enterobacteriaceae	Citrobacter
GCF_003697245.1	GCF_003697245.1_ASM369724v1_genomic	99.96	5.3	4105481	2	3996135	0.29	100sp	Bacillota_A	Clostridia	Peptostreptococcales	Peptostreptococcaceae	Clostridioides
GCF_003350945.1	GCF_003350945.1_ASM335094v1_genomic	100	0.08	3324072	1	3324072	0.29	100sp	Bacillota_A	Clostridia	Clostridiales	Clostridiaceae	Clostridium
GCF_001902275.1	GCF_001902275.1_ASM190227v1_genomic	100	0.74	2474151	1	2474151	0.54	100sp	Actinomycetota	Actinomycetes	Mycobacteriales	Mycobacteriaceae	Corynebacterium
GCF_001936195.1	GCF_001936195.1_ASM193619v1_genomic	99.99	0.44	3338086	2	3333639	0.54	100sp	Actinomycetota	Actinomycetes	Mycobacteriales	Mycobacteriaceae	Corynebacterium
GCF_002023235.2	GCF_002023235.2_ASM202323v2_genomic	100	0.7	4116824	1	4116824	0.36	100sp	Bacteroidota	Bacteroidia	Flavobacteriales	Weeksellaceae	Elizabethkingia
GCF_013376815.1	GCF_013376815.1_ASM1337681v1_genomic	100	1.58	5602610	3	5316635	0.55	100sp	Pseudomonadota	Gammaproteobacteria	Enterobacterales	Enterobacteriaceae	Enterobacter
GCF_009728975.1	GCF_009728975.1_ASM972897v1_genomic	100	0.29	4834033	5	4572253	0.55	100sp	Pseudomonadota	Gammaproteobacteria	Enterobacterales	Enterobacteriaceae	Enterobacter
GCF_014524505.1	GCF_014524505.1_ASM1452450v1_genomic	100	0.18	5250962	4	5080469	0.56	100sp	Pseudomonadota	Gammaproteobacteria	Enterobacterales	Enterobacteriaceae	Enterobacter
GCF_002163735.1	GCF_002163735.1_ASM216373v1_genomic	100	0.32	3054066	3	2873100	0.37	100sp	Bacillota	Bacilli	Lactobacillales	Enterococcaceae	Enterococcus
GCF_019456555.1	GCF_019456555.1_ASM1945655v1_genomic	100	0.45	2598060	2	2429707	0.38	100sp	Bacillota	Bacilli	Lactobacillales	Enterococcaceae	Enterococcus
GCF_016904715.2	GCF_016904715.2_ASM1690471v2_genomic	100	0.78	5050051	3	4752866	0.5	100sp	Pseudomonadota	Gammaproteobacteria	Enterobacterales	Enterobacteriaceae	Escherichia
GCF_021166435.1	GCF_021166435.1_ASM2116643v1_genomic	100	0.09	5563075	2	5470657	0.5	100sp	Pseudomonadota	Gammaproteobacteria	Enterobacterales	Enterobacteriaceae	Escherichia
GCF_020023425.1	GCF_020023425.1_ASM2002342v1_genomic	100	0.18	4792961	3	4408369	0.5	100sp	Pseudomonadota	Gammaproteobacteria	Enterobacterales	Enterobacteriaceae	Escherichia
GCF_011044295.1	GCF_011044295.1_ASM1104429v1_genomic	100	0.62	2275841	1	2275841	0.4	100sp	Pseudomonadota	Gammaproteobacteria	Enterobacterales	Pasteurellaceae	Glaesserella
GCF_900475995.1	GCF_900475995.1_47555_F02_genomic	100	0	1850791	1	1850791	0.38	100sp	Pseudomonadota	Gammaproteobacteria	Enterobacterales	Pasteurellaceae	Haemophilus
GCF_000600045.1	GCF_000600045.1_ASM60004v1_genomic	99.99	0.02	1633212	1	1633212	0.39	100sp	Campylobacterota	Campylobacteria	Campylobacterales	Helicobacteraceae	Helicobacter
GCF_010509815.1	GCF_010509815.1_ASM1050981v1_genomic	100	0.13	5059706	1	5059706	0.55	100sp	Pseudomonadota	Gammaproteobacteria	Enterobacterales	Enterobacteriaceae	Klebsiella
GCF_017815775.1	GCF_017815775.1_ASM1781577v1_genomic	100	0.4	5845628	1	5845628	0.56	100sp	Pseudomonadota	Gammaproteobacteria	Enterobacterales	Enterobacteriaceae	Klebsiella
GCF_017743115.1	GCF_017743115.1_ASM1774311v1_genomic	100	0.1	5530510	2	5322321	0.57	100sp	Pseudomonadota	Gammaproteobacteria	Enterobacterales	Enterobacteriaceae	Klebsiella
GCF_020525925.1	GCF_020525925.1_ASM2052592v1_genomic	100	0.03	5507230	2	5343479	0.58	100sp	Pseudomonadota	Gammaproteobacteria	Enterobacterales	Enterobacteriaceae	Klebsiella
GCF_014217415.1	GCF_014217415.1_ASM1421741v1_genomic	100	0.14	5599366	1	5599366	0.57	100sp	Pseudomonadota	Gammaproteobacteria	Enterobacterales	Enterobacteriaceae	Klebsiella
GCF_000019245.4	GCF_000019245.4_ASM1924v3_genomic	99.98	0	2898456	2	2861969	0.46	100sp	Bacillota	Bacilli	Lactobacillales	Lactobacillaceae	Lacticaseibacillus
GCF_900636965.1	GCF_900636965.1_45296_G02_genomic	99.96	0.06	2988387	1	2988387	0.47	100sp	Bacillota	Bacilli	Lactobacillales	Lactobacillaceae	Lacticaseibacillus
GCF_001596095.1	GCF_001596095.1_ASM159609v1_genomic	100	0.71	3262611	1	3262611	0.44	100sp	Bacillota	Bacilli	Lactobacillales	Lactobacillaceae	Lactiplantibacillus
GCF_000014405.1	GCF_000014405.1_ASM1440v1_genomic	99.36	0.79	1856951	1	1856951	0.5	100sp	Bacillota	Bacilli	Lactobacillales	Lactobacillaceae	Lactobacillus
GCF_902386585.1	GCF_902386585.1_UHGG_MGYG-HGUT-02384_genomic	99.99	0.39	2058319	1	2058319	0.37	100sp	Bacillota	Bacilli	Lactobacillales	Lactobacillaceae	Lactobacillus
GCF_014884605.1	GCF_014884605.1_ASM1488460v1_genomic	99.99	1.6	2573129	3	2421567	0.35	100sp	Bacillota	Bacilli	Lactobacillales	Streptococcaceae	Lactococcus
GCF_001753325.1	GCF_001753325.1_ASM175332v1_genomic	100	0.27	3493393	2	3419817	0.38	100sp	Pseudomonadota	Gammaproteobacteria	Legionellales	Legionellaceae	Legionella
GCF_001293065.1	GCF_001293065.1_ASM129306v1_genomic	99.99	0.26	4762150	2	4406718	0.35	100sp	Spirochaetota	Leptospirae	Leptospirales	Leptospiraceae	Leptospira
GCF_002174235.1	GCF_002174235.1_ASM217423v1_genomic	100	0.48	2554125	5	2440326	0.46	100sp	Bacillota	Bacilli	Lactobacillales	Lactobacillaceae	Levilactobacillus
GCF_017134335.1	GCF_017134335.1_ASM1713433v1_genomic	99.94	0	2227144	1	2227144	0.51	100sp	Bacillota	Bacilli	Lactobacillales	Lactobacillaceae	Limosilactobacillus
GCF_002213865.1	GCF_002213865.1_ASM221386v1_genomic	99.98	0.74	2870277	1	2870277	0.38	100sp	Bacillota	Bacilli	Lactobacillales	Listeriaceae	Listeria
GCF_018802565.1	GCF_018802565.1_ASM1880256v1_genomic	100	0.44	3968418	1	3968418	0.51	100sp	Pseudomonadota	Gammaproteobacteria	Enterobacterales	Enterobacteriaceae	Morganella
GCF_022175585.1	GCF_022175585.1_ASM2217558v1_genomic	100	0	5118245	1	5118245	0.69	100sp	Actinomycetota	Actinomycetes	Mycobacteriales	Mycobacteriaceae	Mycobacterium
GCF_900116695.1	GCF_900116695.1_ASM90011669v1_genomic	100	0.87	6593403	6	6078679	0.67	100sp	Actinomycetota	Actinomycetes	Mycobacteriales	Mycobacteriaceae	Mycobacterium
GCF_020735505.1	GCF_020735505.1_ASM2073550v1_genomic	99.99	0.11	4833535	1	4833535	0.64	100sp	Actinomycetota	Actinomycetes	Mycobacteriales	Mycobacteriaceae	Mycobacterium
GCF_900088685.1	GCF_900088685.1_JF4278_genomic	99.62	0.73	1038531	1	1038531	0.29	100sp	Bacillota_I	Bacilli_A	Mycoplasmatales	Metamycoplasmataceae	Mycoplasmopsis
GCF_008330785.1	GCF_008330785.1_ASM833078v1_genomic	99.99	0	2156539	1	2156539	0.52	100sp	Pseudomonadota	Gammaproteobacteria	Burkholderiales	Neisseriaceae	Neisseria
GCF_900187275.1	GCF_900187275.1_51765_F01_genomic	100	0.13	2270953	1	2270953	0.4	100sp	Pseudomonadota	Gammaproteobacteria	Enterobacterales	Pasteurellaceae	Pasteurella
GCF_002174215.1	GCF_002174215.1_ASM217421v1_genomic	100	0.37	2094755	3	2025732	0.42	100sp	Bacillota	Bacilli	Lactobacillales	Lactobacillaceae	Pediococcus
GCF_002892085.1	GCF_002892085.1_ASM289208v1_genomic	100	1.02	4844543	10	3860429	0.6	100sp	Pseudomonadota	Alphaproteobacteria	Rhodobacterales	Rhodobacteraceae	Phaeobacter
GCF_000270225.1	GCF_000270225.1_ASM27022v1_genomic	99.99	0.1	2339898	1	2339898	0.48	100sp	Bacteroidota	Bacteroidia	Bacteroidales	Porphyromonadaceae	Porphyromonas
GCF_009497655.1	GCF_009497655.1_ASM949765v1_genomic	100	0.42	5243446	3	5027195	0.38	100sp	Bacillota	Bacilli	Bacillales	Bacillaceae_H	Priestia
GCF_018336495.1	GCF_018336495.1_ASM1833649v1_genomic	100	0.81	4180427	2	4014504	0.39	100sp	Pseudomonadota	Gammaproteobacteria	Enterobacterales	Enterobacteriaceae	Proteus
GCF_018861255.1	GCF_018861255.1_ASM1886125v1_genomic	100	0.23	4368564	1	4368564	0.4	100sp	Pseudomonadota	Gammaproteobacteria	Enterobacterales	Enterobacteriaceae	Providencia
GCF_020771755.1	GCF_020771755.1_ASM2077175v1_genomic	100	0.64	7149744	2	7098808	0.66	100sp	Pseudomonadota	Gammaproteobacteria	Pseudomonadales	Pseudomonadaceae	Pseudomonas
GCF_003851205.1	GCF_003851205.1_ASM385120v1_genomic	100	0.21	6962068	1	6962068	0.63	100sp	Pseudomonadota	Gammaproteobacteria	Pseudomonadales	Pseudomonadaceae	Pseudomonas
GCF_000279165.1	GCF_000279165.1_ASM27916v1_genomic	100	0.08	4174118	1	4174118	0.63	100sp	Pseudomonadota	Gammaproteobacteria	Pseudomonadales	Pseudomonadaceae	Pseudomonas
GCF_004006335.1	GCF_004006335.1_ASM400633v1_genomic	100	1.14	6381237	1	6381237	0.61	100sp	Pseudomonadota	Gammaproteobacteria	Pseudomonadales	Pseudomonadaceae	Pseudomonas
GCF_013306545.1	GCF_013306545.1_ASM1330654v1_genomic	100	0.36	6059865	2	3984230	0.67	100sp	Pseudomonadota	Gammaproteobacteria	Burkholderiales	Burkholderiaceae	Ralstonia
GCF_000238455.2	GCF_000238455.2_ASM23845v3_genomic	100	0.11	4768632	1	4768632	0.52	100sp	Pseudomonadota	Gammaproteobacteria	Enterobacterales	Enterobacteriaceae	Salmonella
GCF_017301295.1	GCF_017301295.1_ASM1730129v1_genomic	100	0.18	5161766	2	5118577	0.6	100sp	Pseudomonadota	Gammaproteobacteria	Enterobacterales	Enterobacteriaceae	Serratia
GCF_022354025.1	GCF_022354025.1_ASM2235402v1_genomic	100	0.34	4755688	7	4606023	0.51	100sp	Pseudomonadota	Gammaproteobacteria	Enterobacterales	Enterobacteriaceae	Escherichia
GCF_021052665.1	GCF_021052665.1_ASM2105266v1_genomic	99.99	0.27	7266902	6	3733090	0.62	100sp	Pseudomonadota	Alphaproteobacteria	Rhizobiales	Rhizobiaceae	Sinorhizobium
GCF_003595405.1	GCF_003595405.1_ASM359540v1_genomic	100	0.18	2949899	3	2919706	0.33	100sp	Bacillota	Bacilli	Staphylococcales	Staphylococcaceae	Staphylococcus
GCF_009873455.1	GCF_009873455.1_ASM987345v1_genomic	99.99	0.05	2526403	2	2504425	0.32	100sp	Bacillota	Bacilli	Staphylococcales	Staphylococcaceae	Staphylococcus
GCF_002906615.1	GCF_002906615.1_ASM290661v1_genomic	99.99	0.06	2612666	3	2593418	0.33	100sp	Bacillota	Bacilli	Staphylococcales	Staphylococcaceae	Staphylococcus
GCF_016126735.1	GCF_016126735.1_ASM1612673v1_genomic	100	0.01	2605960	1	2605960	0.38	100sp	Bacillota	Bacilli	Staphylococcales	Staphylococcaceae	Staphylococcus
GCF_008693585.1	GCF_008693585.1_ASM869358v1_genomic	100	0.08	2210718	1	2210718	0.36	100sp	Bacillota	Bacilli	Lactobacillales	Streptococcaceae	Streptococcus
GCF_014192895.1	GCF_014192895.1_ASM1419289v1_genomic	100	0.25	2111518	2	2108480	0.4	100sp	Bacillota	Bacilli	Lactobacillales	Streptococcaceae	Streptococcus
GCF_021029665.1	GCF_021029665.1_ASM2102966v1_genomic	100	0.47	2184859	1	2184859	0.42	100sp	Bacillota	Bacilli	Lactobacillales	Streptococcaceae	Streptococcus
GCF_011765525.1	GCF_011765525.1_ASM1176552v1_genomic	100	0.06	2085254	1	2085254	0.37	100sp	Bacillota	Bacilli	Lactobacillales	Streptococcaceae	Streptococcus
GCF_003351725.1	GCF_003351725.1_ASM335172v1_genomic	100	0.48	2109726	1	2109726	0.4	100sp	Bacillota	Bacilli	Lactobacillales	Streptococcaceae	Streptococcus
GCF_019343045.1	GCF_019343045.1_ASM1934304v1_genomic	100	0.07	1887256	1	1887256	0.38	100sp	Bacillota	Bacilli	Lactobacillales	Streptococcaceae	Streptococcus
GCF_017309405.1	GCF_017309405.1_ASM1730940v1_genomic	99.98	0.35	2328375	1	2328375	0.41	100sp	Bacillota	Bacilli	Lactobacillales	Streptococcaceae	Streptococcus
GCF_000253395.1	GCF_000253395.1_ASM25339v1_genomic	100	1.06	1929905	1	1929905	0.39	100sp	Bacillota	Bacilli	Lactobacillales	Streptococcaceae	Streptococcus
GCF_022343125.1	GCF_022343125.1_ASM2234312v1_genomic	100	0.07	5208806	3	3342267	0.45	100sp	Pseudomonadota	Gammaproteobacteria	Enterobacterales	Vibrionaceae	Vibrio
GCF_003063785.1	GCF_003063785.1_ASM306378v1_genomic	100	0.02	4047835	2	2975504	0.47	100sp	Pseudomonadota	Gammaproteobacteria	Enterobacterales	Vibrionaceae	Vibrio
GCF_015779285.1	GCF_015779285.1_ASM1577928v1_genomic	100	0.29	5601613	4	3610915	0.45	100sp	Pseudomonadota	Gammaproteobacteria	Enterobacterales	Vibrionaceae	Vibrio
GCF_002117205.1	GCF_002117205.1_ASM211720v1_genomic	100	3.82	6067960	3	3260504	0.45	100sp	Pseudomonadota	Gammaproteobacteria	Enterobacterales	Vibrionaceae	Vibrio
GCF_017896345.1	GCF_017896345.1_ASM1789634v1_genomic	99.4	0.34	1267783	1	1267783	0.35	100sp	Pseudomonadota	Alphaproteobacteria	Rickettsiales	Anaplasmataceae	Wolbachia
GCF_002759195.2	GCF_002759195.2_ASM275919v2_genomic	100	0.03	5129377	2	5072307	0.65	100sp	Pseudomonadota	Gammaproteobacteria	Xanthomonadales	Xanthomonadaceae	Xanthomonas
GCF_002023005.1	GCF_002023005.1_ASM202300v1_genomic	100	3.71	4966744	1	4966744	0.64	100sp	Pseudomonadota	Gammaproteobacteria	Xanthomonadales	Xanthomonadaceae	Xanthomonas
GCF_021459885.1	GCF_021459885.1_ASM2145988v1_genomic	100	0.01	2476438	1	2476438	0.52	100sp	Pseudomonadota	Gammaproteobacteria	Xanthomonadales	Xanthomonadaceae	Xylella
GCF_000265425.1	GCF_000265425.1_genomic	99.99	9.37	5227858	1	5227858	0.6	1000sp	Acidobacteriota	Terriglobia	Terriglobales	Acidobacteriaceae	Terriglobus
GCF_017377855.1	GCF_017377855.1_genomic	94.05	4.38	10848561	104	283586	0.57	1000sp	Acidobacteriota	Holophagae	Acanthopleuribacterales	Acanthopleuribacteraceae	Acanthopleuribacter
GCF_027270315.1	GCF_027270315.1_genomic	100	0.16	9621721	1	9621721	0.71	1000sp	Actinomycetota	Actinomycetes	Streptomycetales	Streptomycetaceae	Streptomyces
GCF_001426485.1	GCF_001426485.1_genomic	100	0.51	3707866	4	3001379	0.71	1000sp	Actinomycetota	Actinomycetes	Propionibacteriales	Nocardioidaceae	Aeromicrobium
GCF_003667575.1	GCF_003667575.1_genomic	99.44	8.95	3835470	23	533562	0.66	1000sp	Actinomycetota	Actinomycetes	Actinomycetales	Microbacteriaceae	Mycetocola
GCF_016735675.1	GCF_016735675.1_genomic	99.97	0.01	4231096	10	716102	0.72	1000sp	Actinomycetota	Actinomycetes	Propionibacteriales	Nocardioidaceae	Nocardioides
GCF_014649335.1	GCF_014649335.1_genomic	100	0.89	6796704	46	527492	0.74	1000sp	Actinomycetota	Actinomycetes	Streptomycetales	Streptomycetaceae	Streptomyces
GCF_014144855.1	GCF_014144855.1_genomic	83.12	0.98	3072669	563	7880	0.7	1000sp	Actinomycetota	Actinomycetes	Mycobacteriales	Mycobacteriaceae	Dietzia
GCF_020216525.1	GCF_020216525.1_genomic	99.21	0	3790319	28	378105	0.71	1000sp	Actinomycetota	Actinomycetes	Propionibacteriales	Nocardioidaceae	Nocardioides
GCF_007858445.1	GCF_007858445.1_genomic	100	1.71	4810120	266	673667	0.7	1000sp	Actinomycetota	Actinomycetes	Mycobacteriales	Mycobacteriaceae	Tsukamurella
GCF_900240975.1	GCF_900240975.1_genomic	100	0.08	5614136	8	3755215	0.68	1000sp	Actinomycetota	Actinomycetes	Mycobacteriales	Mycobacteriaceae	Mycobacterium
GCF_001436415.1	GCF_001436415.1_genomic	100	0.61	1834154	72	156038	0.4	1000sp	Bacillota	Bacilli	Lactobacillales	Lactobacillaceae	Latilactobacillus
GCF_003710985.1	GCF_003710985.1_genomic	99.99	0.01	5116160	99	111163	0.51	1000sp	Bacillota	Bacilli	Brevibacillales	Brevibacillaceae	Brevibacillus
GCF_918698115.1	GCF_918698115.1_genomic	100	0.22	5513925	75	186917	0.4	1000sp	Bacillota	Bacilli	Bacillales_B	DSM-1321	Peribacillus
GCF_025465545.1	GCF_025465545.1_genomic	99.22	2.59	2756659	53	92881	0.71	1000sp	Actinomycetota	Actinomycetes	Actinomycetales	Microbacteriaceae	Naasia
GCF_003312875.1	GCF_003312875.1_genomic	100	0.79	9121443	1	9121443	0.71	1000sp	Actinomycetota	Actinomycetes	Mycobacteriales	Pseudonocardiaceae	Amycolatopsis
GCF_900089595.1	GCF_900089595.1_genomic	100	0.12	6758600	1	6758600	0.74	1000sp	Actinomycetota	Actinomycetes	Mycobacteriales	Micromonosporaceae	Micromonospora
GCF_000497445.1	GCF_000497445.1_genomic	100	0.5	9782257	2	9663240	0.71	1000sp	Actinomycetota	Actinomycetes	Streptomycetales	Streptomycetaceae	Streptomyces
GCF_001552435.1	GCF_001552435.1_genomic	96.76	0.32	3293902	310	19245	0.69	1000sp	Actinomycetota	Actinomycetes	Actinomycetales	Dermatophilaceae	Kribbia
GCF_002093975.1	GCF_002093975.1_genomic	100	0.92	8220793	113	204211	0.72	1000sp	Actinomycetota	Actinomycetes	Streptosporangiales	Streptosporangiaceae	Nonomuraea
GCF_004028235.1	GCF_004028235.1_genomic	99.23	0.46	3211982	1	3211982	0.7	1000sp	Actinomycetota	Actinomycetes	Actinomycetales	Microbacteriaceae	Leucobacter
GCF_000424625.1	GCF_000424625.1_genomic	96.55	2.8	5695417	9	1871678	0.72	1000sp	Actinomycetota	Thermoleophilia	Solirubrobacterales	Solirubrobacteraceae	Baekduia
GCF_018613935.1	GCF_018613935.1_genomic	92.94	0.07	3723855	24	221033	0.69	1000sp	Actinomycetota	Actinomycetes	Actinomycetales	Microbacteriaceae	Agromyces
GCF_030816485.1	GCF_030816485.1_genomic	99.99	0.61	4679250	4	4316475	0.65	1000sp	Actinomycetota	Actinomycetes	Actinomycetales	Micrococcaceae	Arthrobacter
GCF_007362775.1	GCF_007362775.1_genomic	100	1.56	5121194	1	5121194	0.67	1000sp	Actinomycetota	Actinomycetes	Propionibacteriales	Propionibacteriaceae	Microlunatus_A
GCF_009377195.2	GCF_009377195.2_genomic	99.08	0.31	3628888	42	550094	0.69	1000sp	Actinomycetota	Actinomycetes	Actinomycetales	Micrococcaceae	Arthrobacter_D
GCF_002946835.1	GCF_002946835.1_genomic	100	0.88	8710171	3	8541354	0.7	1000sp	Actinomycetota	Actinomycetes	Streptomycetales	Streptomycetaceae	Streptomyces
GCF_002356315.1	GCF_002356315.1_genomic	100	0	5232660	1	5232660	0.67	1000sp	Actinomycetota	Actinomycetes	Mycobacteriales	Mycobacteriaceae	Mycobacterium
GCF_029892105.1	GCF_029892105.1_genomic	99.98	0.13	8204036	138	200501	0.71	1000sp	Actinomycetota	Actinomycetes	Streptomycetales	Streptomycetaceae	Kitasatospora
GCF_030246885.1	GCF_030246885.1_genomic	100	0.36	3568984	1	3568984	0.69	1000sp	Actinomycetota	Actinomycetes	Actinomycetales	Microbacteriaceae	Microbacterium
GCF_030506255.1	GCF_030506255.1_genomic	100	0	4414287	1	4414287	0.74	1000sp	Actinomycetota	Actinomycetes	Propionibacteriales	Nocardioidaceae	Nocardioides
GCF_016464705.1	GCF_016464705.1_genomic	100	1.95	6526106	63	339435	0.71	1000sp	Actinomycetota	Actinomycetes	Mycobacteriales	Pseudonocardiaceae	Qaidamihabitans
GCF_000421185.1	GCF_000421185.1_genomic	100	0.24	3852644	15	347301	0.73	1000sp	Actinomycetota	Actinomycetes	Actinomycetales	Dermatophilaceae	Ornithinimicrobium
GCF_015548375.1	GCF_015548375.1_genomic	99.99	1.08	2455383	60	89779	0.6	1000sp	Actinomycetota	Coriobacteriia	Coriobacteriales	Coriobacteriaceae	Collinsella
GCF_029893585.1	GCF_029893585.1_genomic	99.94	0.08	9348882	96	199853	0.7	1000sp	Actinomycetota	Actinomycetes	Streptomycetales	Streptomycetaceae	Streptomyces
GCF_023072675.1	GCF_023072675.1_genomic	99.63	0.61	6795103	720	18780	0.72	1000sp	Actinomycetota	Actinomycetes	Streptomycetales	Streptomycetaceae	Streptomyces
GCF_002407065.1	GCF_002407065.1_genomic	100	0.1	3953253	1	3953253	0.72	1000sp	Actinomycetota	Actinomycetes	Actinomycetales	Dermabacteraceae	Brachybacterium
GCF_014451325.2	GCF_014451325.2_genomic	99.99	0.07	9067553	86	339264	0.72	1000sp	Actinomycetota	Actinomycetes	Streptomycetales	Streptomycetaceae	Streptomyces
GCF_014205155.1	GCF_014205155.1_genomic	99.99	3.05	9225930	1	9225930	0.69	1000sp	Actinomycetota	Actinomycetes	Mycobacteriales	Pseudonocardiaceae	Amycolatopsis
GCF_017948485.1	GCF_017948485.1_genomic	100	0.09	10880885	117	299478	0.7	1000sp	Actinomycetota	Actinomycetes	Streptomycetales	Streptomycetaceae	Streptomyces
GCF_029977985.1	GCF_029977985.1_genomic	99.65	6.47	3101035	296	23043	0.71	1000sp	Actinomycetota	Actinomycetes	Propionibacteriales	Propionibacteriaceae	Propioniciclava
GCF_001469025.1	GCF_001469025.1_genomic	100	0.07	2028874	18	310371	0.65	1000sp	Actinomycetota	Actinomycetes	Actinomycetales	Actinomycetaceae	Trueperella
GCF_004795915.1	GCF_004795915.1_genomic	100	0.14	4727363	1	4727363	0.62	1000sp	Actinomycetota	Actinomycetes	Mycobacteriales	Mycobacteriaceae	Rhodococcus
GCF_014650695.1	GCF_014650695.1_genomic	99.99	0.03	8343340	68	567444	0.72	1000sp	Actinomycetota	Actinomycetes	Streptomycetales	Streptomycetaceae	Streptomyces
GCF_027570165.1	GCF_027570165.1_genomic	99.91	0.02	2278675	35	174682	0.62	1000sp	Actinomycetota	Actinomycetes	Mycobacteriales	Mycobacteriaceae	Corynebacterium
GCF_005517195.1	GCF_005517195.1_genomic	100	0	7646296	1	7646296	0.72	1000sp	Actinomycetota	Actinomycetes	Streptomycetales	Streptomycetaceae	Streptomyces
GCF_000328705.1	GCF_000328705.1_genomic	100	0.32	9360653	1	9360653	0.72	1000sp	Actinomycetota	Actinomycetes	Mycobacteriales	Pseudonocardiaceae	Actinosynnema
GCF_014323665.1	GCF_014323665.1_genomic	90.4	1.6	8245400	587	32737	0.7	1000sp	Actinomycetota	Actinomycetes	Streptosporangiales	Streptosporangiaceae	Actinomadura_C
GCF_011759505.1	GCF_011759505.1_genomic	99.98	0.12	3486446	7	890499	0.71	1000sp	Actinomycetota	Actinomycetes	Actinomycetales	Microbacteriaceae	Curtobacterium
GCF_900078305.2	GCF_900078305.2_genomic	99.83	1.75	2255644	18	1280966	0.68	1000sp	Actinomycetota	Actinomycetes	Mycobacteriales	Mycobacteriaceae	Corynebacterium
GCF_004340875.1	GCF_004340875.1_genomic	98.67	0.63	6397398	50	338205	0.66	1000sp	Actinomycetota	Actinomycetes	Mycobacteriales	Pseudonocardiaceae	Tamaricihabitans
GCF_000384315.1	GCF_000384315.1_genomic	99.84	2.14	9111009	1	9111009	0.7	1000sp	Actinomycetota	Actinomycetes	Mycobacteriales	Pseudonocardiaceae	Amycolatopsis
GCF_028622875.1	GCF_028622875.1_genomic	100	0.72	8496900	5	8003288	0.72	1000sp	Actinomycetota	Actinomycetes	Streptomycetales	Streptomycetaceae	Streptomyces
GCF_900187385.1	GCF_900187385.1_genomic	100	0.05	8074230	2	7982164	0.71	1000sp	Actinomycetota	Actinomycetes	Streptomycetales	Streptomycetaceae	Streptomyces
GCF_020181595.1	GCF_020181595.1_genomic	100	0	4547062	1	4547062	0.68	1000sp	Actinomycetota	Actinomycetes	Mycobacteriales	Mycobacteriaceae	Mycobacterium
GCF_000719285.1	GCF_000719285.1_genomic	100	0.03	9481884	183	232223	0.71	1000sp	Actinomycetota	Actinomycetes	Streptomycetales	Streptomycetaceae	Streptomyces
GCF_900188105.1	GCF_900188105.1_genomic	97.54	0.96	8786361	53	464425	0.72	1000sp	Actinomycetota	Actinomycetes	Streptosporangiales	Streptosporangiaceae	Spirillospora
GCF_017052465.1	GCF_017052465.1_genomic	100	0.68	4810196	153	125555	0.66	1000sp	Actinomycetota	Actinomycetes	Actinomycetales	Micrococcaceae	Arthrobacter
GCF_000720255.1	GCF_000720255.1_genomic	99.8	0.23	9889723	265	183856	0.71	1000sp	Actinomycetota	Actinomycetes	Streptomycetales	Streptomycetaceae	Streptomyces
GCF_009734425.1	GCF_009734425.1_genomic	99.87	0.22	3218058	2	3109186	0.63	1000sp	Actinomycetota	Actinomycetes	Mycobacteriales	Mycobacteriaceae	Corynebacterium
GCF_947286155.1	GCF_947286155.1_genomic	99.9	0.18	2719350	88	51512	0.64	1000sp	Actinomycetota	Actinomycetes	Propionibacteriales	Propionibacteriaceae	Arachnia
GCF_030466625.1	GCF_030466625.1_genomic	99.96	0.05	3753045	29	217184	0.74	1000sp	Actinomycetota	Actinomycetes	Propionibacteriales	Nocardioidaceae	Nocardioides
GCF_008124835.1	GCF_008124835.1_genomic	100	0	4606804	38	277068	0.74	1000sp	Actinomycetota	Actinomycetes	Mycobacteriales	Geodermatophilaceae	Blastococcus
GCF_001746855.1	GCF_001746855.1_genomic	70.51	0.12	2141493	1	2141493	0.7	1000sp	Actinomycetota	Actinomycetes	Actinomycetales	Actinomycetaceae	Pauljensenia
GCF_017168255.1	GCF_017168255.1_genomic	100	0	3101141	25	3048703	0.71	1000sp	Actinomycetota	Actinomycetes	Actinomycetales	Microbacteriaceae	Agrococcus
GCF_023101165.1	GCF_023101165.1_genomic	100	0.15	3574019	1	3574019	0.71	1000sp	Actinomycetota	Actinomycetes	Actinomycetales	Microbacteriaceae	Microbacterium
GCF_001831515.1	GCF_001831515.1_genomic	100	0.16	2549445	40	216948	0.65	1000sp	Actinomycetota	Actinomycetes	Mycobacteriales	Mycobacteriaceae	Corynebacterium
GCF_014648435.1	GCF_014648435.1_genomic	99.95	7.4	11470535	104	367324	0.71	1000sp	Actinomycetota	Actinomycetes	Streptosporangiales	Streptosporangiaceae	Nonomuraea
GCF_001650495.1	GCF_001650495.1_genomic	100	0	6484789	108	156004	0.66	1000sp	Actinomycetota	Actinomycetes	Mycobacteriales	Mycobacteriaceae	Mycobacterium
GCF_014854695.1	GCF_014854695.1_genomic	100	0.16	6088302	4	5459556	0.68	1000sp	Actinomycetota	Actinomycetes	Mycobacteriales	Mycobacteriaceae	Rhodococcus
GCF_009649815.1	GCF_009649815.1_genomic	100	0.62	9052329	105	286637	0.66	1000sp	Actinomycetota	Actinomycetes	Mycobacteriales	Mycobacteriaceae	Nocardia
GCF_028209395.1	GCF_028209395.1_genomic	99.77	0.48	2222642	56	73314	0.6	1000sp	Actinomycetota	Coriobacteriia	Coriobacteriales	Coriobacteriaceae	Collinsella
GCF_003344865.1	GCF_003344865.1_genomic	98.38	5	6371455	2	5799875	0.71	1000sp	Actinomycetota	Nitriliruptoria	Euzebyales	Euzebyaceae	Euzebya
GCF_902364885.1	GCF_902364885.1_genomic	99.92	0.61	2328499	51	118378	0.6	1000sp	Actinomycetota	Coriobacteriia	Coriobacteriales	Coriobacteriaceae	Collinsella
GCF_000426185.1	GCF_000426185.1_genomic	99.99	0	4467545	23	531160	0.71	1000sp	Actinomycetota	Actinomycetes	Actinomycetales	Cellulomonadaceae	Cellulomonas
GCF_001420995.1	GCF_001420995.1_genomic	100	1.21	7205934	3	6149338	0.73	1000sp	Actinomycetota	Actinomycetes	Mycobacteriales	Pseudonocardiaceae	Pseudonocardia
GCF_018128905.1	GCF_018128905.1_genomic	100	0.09	9796466	2	9765518	0.71	1000sp	Actinomycetota	Actinomycetes	Streptomycetales	Streptomycetaceae	Streptomyces
GCF_014646515.1	GCF_014646515.1_genomic	100	1.58	9635644	48	469000	0.7	1000sp	Actinomycetota	Actinomycetes	Streptosporangiales	Streptosporangiaceae	Nonomuraea
GCF_030408435.1	GCF_030408435.1_genomic	99.91	0.01	2599172	1	2599172	0.58	1000sp	Actinomycetota	Actinomycetes	Mycobacteriales	Mycobacteriaceae	Corynebacterium
GCF_900091495.1	GCF_900091495.1_genomic	100	1.24	7775586	1	7775586	0.72	1000sp	Actinomycetota	Actinomycetes	Mycobacteriales	Micromonosporaceae	Micromonospora
GCF_014635665.1	GCF_014635665.1_genomic	99.96	0.27	4460900	29	299179	0.74	1000sp	Actinomycetota	Actinomycetes	Actinomycetales	Cellulomonadaceae	Isoptericola
GCF_002892795.1	GCF_002892795.1_genomic	100	0.11	4908550	49	222991	0.66	1000sp	Actinomycetota	Actinomycetes	Actinomycetales	Micrococcaceae	Arthrobacter
GCF_000241265.1	GCF_000241265.1_genomic	99.99	0.05	3906554	98	97306	0.68	1000sp	Actinomycetota	Actinomycetes	Mycobacteriales	Mycobacteriaceae	Gordonia
GCF_000526215.1	GCF_000526215.1_genomic	100	2.76	8787999	4	8533894	0.69	1000sp	Actinomycetota	Actinomycetes	Mycobacteriales	Mycobacteriaceae	Nocardia
GCF_001956585.1	GCF_001956585.1_genomic	99.94	0.16	3119690	47	146570	0.68	1000sp	Actinomycetota	Actinomycetes	Actinomycetales	Actinomycetaceae	Actinomyces
GCF_002705925.1	GCF_002705925.1_genomic	100	0.63	6101088	200	5918302	0.66	1000sp	Actinomycetota	Actinomycetes	Mycobacteriales	Mycobacteriaceae	Mycobacterium
GCF_001905505.1	GCF_001905505.1_genomic	100	0.06	8308206	14	1447359	0.71	1000sp	Actinomycetota	Actinomycetes	Streptomycetales	Streptomycetaceae	Streptomyces
GCF_022760805.1	GCF_022760805.1_genomic	99.19	1.08	4050246	3	4049316	0.67	1000sp	Actinomycetota	Actinomycetes	Mycobacteriales	Mycobacteriaceae	Mycobacterium
GCF_016464425.1	GCF_016464425.1_genomic	99.99	8.11	4296322	41	190645	0.75	1000sp	Actinomycetota	Actinomycetes	Actinomycetales	Cellulomonadaceae	Actinotalea
GCF_009707425.1	GCF_009707425.1_genomic	99.47	1.38	6281187	1	6281187	0.73	1000sp	Actinomycetota	Actinomycetes	Mycobacteriales	Micromonosporaceae	Micromonospora
GCF_900106995.1	GCF_900106995.1_genomic	98.55	3.73	10151409	135	134752	0.7	1000sp	Actinomycetota	Actinomycetes	Mycobacteriales	Pseudonocardiaceae	Saccharopolyspora
GCF_900637195.1	GCF_900637195.1_genomic	100	0.11	6035584	1	6035584	0.68	1000sp	Actinomycetota	Actinomycetes	Mycobacteriales	Mycobacteriaceae	Mycobacterium
GCF_900186975.1	GCF_900186975.1_genomic	99.8	0.34	2175244	1	2175244	0.64	1000sp	Actinomycetota	Actinomycetes	Propionibacteriales	Propionibacteriaceae	Cutibacterium
GCF_000744655.1	GCF_000744655.1_genomic	100	0.52	9002860	4	7115445	0.72	1000sp	Actinomycetota	Actinomycetes	Streptomycetales	Streptomycetaceae	Streptacidiphilus
GCF_003217475.1	GCF_003217475.1_genomic	100	0.06	6353494	52	311461	0.65	1000sp	Actinomycetota	Actinomycetes	Mycobacteriales	Mycobacteriaceae	Williamsia
GCF_004010105.1	GCF_004010105.1_genomic	98.39	1.64	3621767	641	8408	0.7	1000sp	Actinomycetota	Actinomycetes	Actinomycetales	Microbacteriaceae	Microbacterium
GCF_001750145.1	GCF_001750145.1_genomic	99.99	0.61	4792631	4	4386369	0.66	1000sp	Actinomycetota	Actinomycetes	Actinomycetales	Micrococcaceae	Arthrobacter
GCF_029382255.1	GCF_029382255.1_genomic	99.98	0.23	4564264	578	297808	0.71	1000sp	Actinomycetota	Actinomycetes	Actinomycetales	Cellulomonadaceae	Isoptericola
GCF_003344635.1	GCF_003344635.1_genomic	99.94	0.93	4115681	522	12746	0.73	1000sp	Actinomycetota	Actinomycetes	Propionibacteriales	Propionibacteriaceae	Desertihabitans
GCF_001954275.1	GCF_001954275.1_genomic	100	0.05	5000399	94	123793	0.67	1000sp	Actinomycetota	Actinomycetes	Mycobacteriales	Mycobacteriaceae	Mycobacterium
GCF_001418135.1	GCF_001418135.1_genomic	99.97	0	7926662	707	17878	0.72	1000sp	Actinomycetota	Actinomycetes	Streptomycetales	Streptomycetaceae	Streptomyces
GCF_900111255.1	GCF_900111255.1_genomic	99.81	0.36	2057956	13	274672	0.63	1000sp	Actinomycetota	Coriobacteriia	Coriobacteriales	Atopobiaceae	Parafannyhessea
GCF_022759505.1	GCF_022759505.1_genomic	98.24	2.21	4086948	4	3953529	0.74	1000sp	Actinomycetota	Actinomycetes	Actinomycetales	Actinomycetaceae	Georgenia
GCF_019049245.1	GCF_019049245.1_genomic	100	2.33	10363978	243	201133	0.7	1000sp	Actinomycetota	Actinomycetes	Streptomycetales	Streptomycetaceae	Streptomyces
GCF_024168825.1	GCF_024168825.1_genomic	100	0.7	5379468	3	5042971	0.63	1000sp	Actinomycetota	Actinomycetes	Actinomycetales	Micrococcaceae	Arthrobacter
GCF_004564075.1	GCF_004564075.1_genomic	99.99	0.36	2919864	2	2792195	0.72	1000sp	Actinomycetota	Actinomycetes	Actinomycetales	Microbacteriaceae	Microbacterium
GCF_004349065.1	GCF_004349065.1_genomic	99.99	2.91	7034063	134	116826	0.71	1000sp	Actinomycetota	Actinomycetes	Jiangellales	Jiangellaceae	Jiangella
GCF_006715395.1	GCF_006715395.1_genomic	100	1.62	9466072	3	3891069	0.71	1000sp	Actinomycetota	Actinomycetes	Streptomycetales	Streptomycetaceae	Streptomyces
GCF_023520795.1	GCF_023520795.1_genomic	100	0.02	2465625	1	2465625	0.6	1000sp	Actinomycetota	Actinomycetes	Mycobacteriales	Mycobacteriaceae	Corynebacterium
GCF_000422405.1	GCF_000422405.1_genomic	99.97	0.11	3115873	27	196367	0.71	1000sp	Actinomycetota	Actinomycetes	Actinomycetales	Microbacteriaceae	Microbacterium
GCF_000466165.1	GCF_000466165.1_genomic	100	0.17	2366015	73	66150	0.68	1000sp	Actinomycetota	Actinomycetes	Actinomycetales	Actinomycetaceae	Peptidiphaga
GCF_003703835.1	GCF_003703835.1_genomic	100	0.42	2589795	53	92097	0.59	1000sp	Actinomycetota	Actinomycetes	Actinomycetales	Micrococcaceae	Auritidibacter
GCF_014200395.1	GCF_014200395.1_genomic	100	0.56	2548915	1	2548915	0.71	1000sp	Actinomycetota	Actinomycetes	Actinomycetales	Microbacteriaceae	Microcella
GCF_002954775.1	GCF_002954775.1_genomic	90.61	0.55	10196536	100	175548	0.71	1000sp	Actinomycetota	Actinomycetes	Streptomycetales	Streptomycetaceae	Streptomyces
GCF_019710745.1	GCF_019710745.1_genomic	99.61	0.1	9128061	212	148377	0.72	1000sp	Actinomycetota	Actinomycetes	Streptomycetales	Streptomycetaceae	Streptomyces
GCF_027627575.1	GCF_027627575.1_genomic	100	1.48	7611196	1	7611196	0.69	1000sp	Actinomycetota	Actinomycetes	Propionibacteriales	Kribbellaceae	Kribbella
GCF_002813375.1	GCF_002813375.1_genomic	100	1.33	5994807	3	5686562	0.74	1000sp	Actinomycetota	Actinomycetes	Mycobacteriales	Pseudonocardiaceae	Pseudonocardia
GCF_000340965.1	GCF_000340965.1_genomic	100	0.18	5312089	97	127390	0.7	1000sp	Actinomycetota	Actinomycetes	Streptosporangiales	Streptosporangiaceae	Nocardiopsis
GCF_009864915.1	GCF_009864915.1_genomic	93.26	1.49	8646873	67	220854	0.72	1000sp	Actinomycetota	Actinomycetes	Streptomycetales	Streptomycetaceae	Actinacidiphila
GCF_003600895.1	GCF_003600895.1_genomic	99.58	1.83	3466964	2	3455001	0.69	1000sp	Actinomycetota	Actinomycetes	Propionibacteriales	Nocardioidaceae	Nocardioides
GCF_001577365.1	GCF_001577365.1_genomic	100	2.8	4766863	4	4345897	0.68	1000sp	Actinomycetota	Actinomycetes	Actinomycetales	Microbacteriaceae	Frondihabitans
GCF_025822145.1	GCF_025822145.1_genomic	100	0.01	6388142	88	223737	0.67	1000sp	Actinomycetota	Actinomycetes	Mycobacteriales	Mycobacteriaceae	Mycobacterium
GCF_019599145.1	GCF_019599145.1_genomic	100	0.94	10549378	2	10257202	0.71	1000sp	Actinomycetota	Actinomycetes	Streptomycetales	Streptomycetaceae	Streptomyces
GCF_900108565.1	GCF_900108565.1_genomic	100	0	5987931	1	5987931	0.68	1000sp	Actinomycetota	Actinomycetes	Mycobacteriales	Mycobacteriaceae	Mycobacterium
GCF_003725535.1	GCF_003725535.1_genomic	99.78	0.03	4923315	50	324889	0.71	1000sp	Actinomycetota	Actinomycetes	Propionibacteriales	Nocardioidaceae	Marmoricola
GCF_014529985.1	GCF_014529985.1_genomic	100	0.32	2773878	20	211890	0.62	1000sp	Actinomycetota	Actinomycetes	Actinomycetales	Microbacteriaceae	Leucobacter
GCF_024978135.1	GCF_024978135.1_genomic	99.84	0.25	3854319	17	671683	0.71	1000sp	Actinomycetota	Actinomycetes	Actinomycetales	Microbacteriaceae	Herbiconiux
GCF_018137945.1	GCF_018137945.1_genomic	99.89	0.42	3861567	1	3861567	0.68	1000sp	Actinomycetota	Actinomycetes	Actinomycetales	Brevibacteriaceae	Brevibacterium
GCF_015352445.1	GCF_015352445.1_genomic	100	0.31	4750663	84	134919	0.7	1000sp	Actinomycetota	Actinomycetes	Propionibacteriales	Nocardioidaceae	Nocardioides
GCF_001620065.1	GCF_001620065.1_genomic	100	0.07	3518558	4	1357620	0.7	1000sp	Actinomycetota	Actinomycetes	Actinomycetales	Microbacteriaceae	Microbacterium
GCF_003725545.1	GCF_003725545.1_genomic	93.76	0.01	5908624	227	59916	0.73	1000sp	Actinomycetota	Actinomycetes	Mycobacteriales	Micromonosporaceae	Micromonospora
GCF_000383475.1	GCF_000383475.1_genomic	99.98	0	2912910	3	1024383	0.7	1000sp	Actinomycetota	Actinomycetes	Actinomycetales	Microbacteriaceae	Microbacterium
GCF_004349215.1	GCF_004349215.1_genomic	96.71	6.27	10227186	805	24093	0.72	1000sp	Actinomycetota	Actinomycetes	Streptosporangiales	Streptosporangiaceae	Spirillospora
GCF_012277275.1	GCF_012277275.1_genomic	100	0.47	3449783	1	3449783	0.67	1000sp	Actinomycetota	Actinomycetes	Actinomycetales	Dermatophilaceae	Gephyromycinifex
GCF_000725485.1	GCF_000725485.1_genomic	100	1.37	11006208	231	217444	0.72	1000sp	Actinomycetota	Actinomycetes	Streptosporangiales	Streptosporangiaceae	Nonomuraea
GCF_024172165.1	GCF_024172165.1_genomic	100	6.52	13765184	4	12782631	0.72	1000sp	Actinomycetota	Actinomycetes	Streptosporangiales	Streptosporangiaceae	Nonomuraea
GCF_023923225.1	GCF_023923225.1_genomic	99.94	0.57	4620106	1	4620106	0.69	1000sp	Actinomycetota	Actinomycetes	Actinomycetales	Dermatophilaceae	Ornithinicoccus
GCF_001644575.1	GCF_001644575.1_genomic	100	0.57	6053985	2	5801417	0.67	1000sp	Actinomycetota	Actinomycetes	Mycobacteriales	Mycobacteriaceae	Mycobacterium
GCF_002848265.1	GCF_002848265.1_genomic	100	0.22	3529729	1	3529729	0.7	1000sp	Actinomycetota	Actinomycetes	Actinomycetales	Microbacteriaceae	Microbacterium
GCF_904528075.1	GCF_904528075.1_genomic	99.99	0.74	3436992	2	3372677	0.67	1000sp	Actinomycetota	Actinomycetes	Actinomycetales	Microbacteriaceae	Agreia
GCF_006716675.1	GCF_006716675.1_genomic	100	0.67	5266538	6	1577621	0.71	1000sp	Actinomycetota	Actinomycetes	Actinomycetales	Dermatophilaceae	Humibacillus
GCF_004803405.1	GCF_004803405.1_genomic	99.98	1.28	4665855	334	27298	0.7	1000sp	Actinomycetota	Actinomycetes	Propionibacteriales	Nocardioidaceae	Nocardioides
GCF_009916105.1	GCF_009916105.1_genomic	100	1.56	8590700	854	17537	0.72	1000sp	Actinomycetota	Actinomycetes	Streptomycetales	Streptomycetaceae	Streptomyces
GCF_017368795.1	GCF_017368795.1_genomic	99.29	0	4072363	149	105168	0.66	1000sp	Actinomycetota	Actinomycetes	Actinomycetales	Micrococcaceae	Arthrobacter
GCF_002860405.1	GCF_002860405.1_genomic	99.98	0.09	2639899	62	105529	0.56	1000sp	Actinomycetota	Actinomycetes	Actinomycetales	Bifidobacteriaceae	Bifidobacterium
GCF_008039565.1	GCF_008039565.1_genomic	98.67	0.01	3135224	14	464992	0.71	1000sp	Actinomycetota	Actinomycetes	Propionibacteriales	Nocardioidaceae	Aeromicrobium
GCF_900108055.1	GCF_900108055.1_genomic	95.56	0.62	2207191	5	1261070	0.69	1000sp	Actinomycetota	Thermoleophilia	Solirubrobacterales	Thermoleophilaceae	Thermoleophilum
GCF_900091615.1	GCF_900091615.1_genomic	100	0.52	6524299	2	6499829	0.72	1000sp	Actinomycetota	Actinomycetes	Mycobacteriales	Micromonosporaceae	Micromonospora
GCF_003668565.1	GCF_003668565.1_genomic	99.99	0.15	3322056	5	871646	0.64	1000sp	Actinomycetota	Actinomycetes	Actinomycetales	Microbacteriaceae	Mycetocola_A
GCF_010728925.1	GCF_010728925.1_genomic	99.98	0.24	5964999	1	5964999	0.66	1000sp	Actinomycetota	Actinomycetes	Mycobacteriales	Mycobacteriaceae	Mycobacterium
GCF_000415505.1	GCF_000415505.1_genomic	99.88	1.85	9848774	1726	23632	0.71	1000sp	Actinomycetota	Actinomycetes	Streptomycetales	Streptomycetaceae	Streptomyces
GCF_001054325.1	GCF_001054325.1_genomic	100	0.09	2488175	35	166915	0.59	1000sp	Actinomycetota	Actinomycetes	Mycobacteriales	Mycobacteriaceae	Corynebacterium
GCF_014400405.1	GCF_014400405.1_genomic	86.18	0.35	3511914	1	3511914	0.7	1000sp	Actinomycetota	Actinomycetes	Actinomycetales	Dermabacteraceae	Brachybacterium
GCF_001423185.1	GCF_001423185.1_genomic	100	0.55	3961764	3	2812449	0.7	1000sp	Actinomycetota	Actinomycetes	Actinomycetales	Microbacteriaceae	Plantibacter
GCF_001907245.1	GCF_001907245.1_genomic	99.93	0.23	2027557	10	499258	0.55	1000sp	Actinomycetota	Actinomycetes	Actinomycetales	Actinomycetaceae	Boudabousia
GCF_004364585.1	GCF_004364585.1_genomic	98.82	0	2948026	25	271529	0.68	1000sp	Actinomycetota	Actinomycetes	Actinomycetales	Micrococcaceae	Nesterenkonia
GCF_025420585.1	GCF_025420585.1_genomic	98.04	1.38	7782793	137	236868	0.7	1000sp	Actinomycetota	Actinomycetes	Streptosporangiales	Streptosporangiaceae	JAOEGB01
GCF_004011505.1	GCF_004011505.1_genomic	100	0.53	11519774	1	11519774	0.7	1000sp	Actinomycetota	Actinomycetes	Streptosporangiales	Streptosporangiaceae	Nonomuraea
GCF_000024365.1	GCF_000024365.1_genomic	100	0.96	6060298	1	6060298	0.71	1000sp	Actinomycetota	Actinomycetes	Mycobacteriales	Nakamurellaceae	Nakamurella
GCF_014873535.1	GCF_014873535.1_genomic	98.68	1.5	9694534	2	9573171	0.7	1000sp	Actinomycetota	Actinomycetes	Streptosporangiales	Streptosporangiaceae	Nonomuraea
GCF_029991045.1	GCF_029991045.1_genomic	100	1.59	3375816	3	3293567	0.7	1000sp	Actinomycetota	Actinomycetes	Actinomycetales	Microbacteriaceae	Microbacterium
GCF_031180885.1	GCF_031180885.1_genomic	100	3.29	9455374	125	125502	0.71	1000sp	Actinomycetota	Actinomycetes	Mycobacteriales	Pseudonocardiaceae	Actinosynnema
GCF_007680845.1	GCF_007680845.1_genomic	100	0.1	3869897	25	538851	0.71	1000sp	Actinomycetota	Actinomycetes	Actinomycetales	Microbacteriaceae	Curtobacterium
GCF_012985205.1	GCF_012985205.1_genomic	100	0.14	4362098	11	2965294	0.67	1000sp	Actinomycetota	Actinomycetes	Actinomycetales	Microbacteriaceae	Humibacter
GCF_017569205.1	GCF_017569205.1_genomic	100	0.22	3430973	1	3430973	0.71	1000sp	Actinomycetota	Actinomycetes	Propionibacteriales	Propionibacteriaceae	Propioniciclava
GCF_001894805.1	GCF_001894805.1_genomic	99.98	0.39	6735237	30	1442425	0.62	1000sp	Actinomycetota	Actinomycetes	Mycobacteriales	Mycobacteriaceae	Rhodococcus
GCF_001280005.1	GCF_001280005.1_genomic	100	0.95	9338462	500	57397	0.7	1000sp	Actinomycetota	Actinomycetes	Streptomycetales	Streptomycetaceae	Streptomyces
GCF_014156695.1	GCF_014156695.1_genomic	99.86	0.56	5923645	1002	10866	0.72	1000sp	Actinomycetota	Actinomycetes	Streptomycetales	Streptomycetaceae	Streptomyces
GCF_028864145.1	GCF_028864145.1_genomic	98.66	0.06	2208209	77	45454	0.61	1000sp	Actinomycetota	Actinomycetes	Actinomycetales	Actinomycetaceae	Actinotignum
GCF_010731575.1	GCF_010731575.1_genomic	100	0.34	6042466	1	6042466	0.68	1000sp	Actinomycetota	Actinomycetes	Mycobacteriales	Mycobacteriaceae	Mycobacterium
GCF_017968845.1	GCF_017968845.1_genomic	76.8	0.69	3041531	2	2576190	0.69	1000sp	Actinomycetota	Actinomycetes	Actinomycetales	Microbacteriaceae	Microbacterium
GCF_000308375.1	GCF_000308375.1_genomic	100	0.43	7548062	298	49166	0.68	1000sp	Actinomycetota	Actinomycetes	Mycobacteriales	Mycobacteriaceae	Nocardia
GCF_012271785.1	GCF_012271785.1_genomic	100	0.18	4340083	31	338794	0.61	1000sp	Actinomycetota	Actinomycetes	Actinomycetales	Micrococcaceae	Paeniglutamicibacter
GCF_001667185.1	GCF_001667185.1_genomic	100	0.04	5520891	149	73445	0.68	1000sp	Actinomycetota	Actinomycetes	Mycobacteriales	Mycobacteriaceae	Mycobacterium
GCF_003634695.1	GCF_003634695.1_genomic	100	0.29	4187555	17	467448	0.74	1000sp	Actinomycetota	Actinomycetes	Motilibacterales	Motilibacteraceae	Motilibacter
GCF_900101465.1	GCF_900101465.1_genomic	100	0	5295570	26	338460	0.73	1000sp	Actinomycetota	Actinomycetes	Propionibacteriales	Nocardioidaceae	Nocardioides
GCF_001477055.1	GCF_001477055.1_genomic	94.09	0.06	2794220	194	35220	0.71	1000sp	Actinomycetota	Actinomycetes	Actinomycetales	Microbacteriaceae	Leucobacter
GCF_020819595.1	GCF_020819595.1_genomic	99.98	0.61	9045328	141	364153	0.71	1000sp	Actinomycetota	Actinomycetes	Streptomycetales	Streptomycetaceae	Streptomyces
GCF_900078675.2	GCF_900078675.2_genomic	94.12	1.72	5929237	30	4995064	0.68	1000sp	Actinomycetota	Actinomycetes	Mycobacteriales	Mycobacteriaceae	Mycobacterium
GCF_014982725.1	GCF_014982725.1_genomic	99.26	0.07	1848253	3	620105	0.68	1000sp	Actinomycetota	Coriobacteriia	Coriobacteriales	Atopobiaceae	Thermophilibacter
GCF_019710475.1	GCF_019710475.1_genomic	99.97	0	5090388	37	435448	0.71	1000sp	Actinomycetota	Actinomycetes	Mycobacteriales	Micromonosporaceae	Glycomyces
GCF_018889955.1	GCF_018889955.1_genomic	99.93	0.72	1720218	1	1720218	0.49	1000sp	Actinomycetota	Coriobacteriia	Coriobacteriales	Coriobacteriaceae	Collinsella
GCF_009906315.1	GCF_009906315.1_genomic	99.94	0.26	4855962	698	12976	0.75	1000sp	Actinomycetota	Actinomycetes	Actinomycetales	Kineococcaceae	Kineococcus
GCF_014041935.1	GCF_014041935.1_genomic	100	0.44	5184113	1	5184113	0.68	1000sp	Actinomycetota	Actinomycetes	Mycobacteriales	Mycobacteriaceae	Gordonia
GCF_900182795.1	GCF_900182795.1_genomic	99.93	0.37	1561122	41	65393	0.29	1000sp	Aquificota	Aquificae	Hydrogenothermales	Hydrogenothermaceae	Venenivibrio
GCF_003574315.2	GCF_003574315.2_genomic	95.74	1.39	7645051	1	7645051	0.6	1000sp	Armatimonadota	Armatimonadia	Armatimonadales	Capsulimonadaceae	Capsulimonas
GCF_011745685.2	GCF_011745685.2_genomic	100	0.08	4510026	67	374004	0.43	1000sp	Bacillota	Bacilli	Bacillales	Bacillaceae	Bacillus
GCF_900103605.1	GCF_900103605.1_genomic	100	0.19	3757195	21	297630	0.37	1000sp	Bacillota	Bacilli	Bacillales_A	Planococcaceae	Psychrobacillus
GCF_020171805.1	GCF_020171805.1_genomic	99.99	0.13	3930474	18	1259214	0.41	1000sp	Bacillota	Bacilli	Bacillales_G	HB172195	Anaerobacillus_A
GCF_002743055.1	GCF_002743055.1_genomic	99.99	1.16	3318423	85	71258	0.41	1000sp	Bacillota	Bacilli	Bacillales_A	Planococcaceae	Sporosarcina
GCF_016861915.1	GCF_016861915.1_genomic	99.83	0.28	1504698	37	92286	0.37	1000sp	Bacillota	Bacilli	Lactobacillales	Lactobacillaceae	Apilactobacillus
GCF_029395455.1	GCF_029395455.1_genomic	99.91	0.91	1694003	1	1694003	0.37	1000sp	Bacillota	Bacilli	Lactobacillales	Lactobacillaceae	Lactobacillus
GCF_024494385.1	GCF_024494385.1_genomic	100	8.12	5828786	191	122333	0.38	1000sp	Bacillota	Bacilli	Bacillales_B	DSM-18226	JAEVLT01
GCF_008763935.1	GCF_008763935.1_genomic	99.99	1.16	2167837	40	425588	0.4	1000sp	Bacillota	Bacilli	Lactobacillales	Streptococcaceae	Streptococcus
GCF_009496295.1	GCF_009496295.1_genomic	100	0.03	2016502	21	155584	0.4	1000sp	Bacillota	Bacilli	Lactobacillales	Streptococcaceae	Streptococcus
GCF_000775575.1	GCF_000775575.1_genomic	99.94	0.13	3310887	355	17153	0.46	1000sp	Bacillota	Bacilli	Bacillales_A	Planococcaceae	Planococcus
GCF_000307025.1	GCF_000307025.1_genomic	99.99	0.64	2951805	1	2951805	0.38	1000sp	Bacillota	Bacilli	Lactobacillales	Listeriaceae	Listeria
GCF_000245795.1	GCF_000245795.1_genomic	99.02	0.21	1717767	1	1717767	0.44	1000sp	Bacillota	Bacilli	Lactobacillales	Aerococcaceae	Facklamia
GCF_014705655.1	GCF_014705655.1_genomic	100	0.35	7062597	86	160119	0.56	1000sp	Bacillota	Bacilli	Paenibacillales	Paenibacillaceae	Pristimantibacillus
GCF_900110345.1	GCF_900110345.1_genomic	100	0.18	3468523	29	227437	0.39	1000sp	Bacillota	Bacilli	Bacillales_D	Amphibacillaceae	Amphibacillus_D
GCF_003946325.1	GCF_003946325.1_genomic	99.97	1.81	2644344	95	44771	0.39	1000sp	Bacillota	Bacilli	Lactobacillales	Lactobacillaceae	Companilactobacillus
GCF_022548875.1	GCF_022548875.1_genomic	98.73	0	4418156	153	83381	0.69	1000sp	Actinomycetota	Actinomycetes	Mycobacteriales	Micromonosporaceae	Glycomyces
GCF_001021385.1	GCF_001021385.1_genomic	99.99	0.09	6177406	1	6177406	0.66	1000sp	Actinomycetota	Actinomycetes	Mycobacteriales	Mycobacteriaceae	Mycobacterium
GCF_028207065.1	GCF_028207065.1_genomic	99.99	0.36	2334299	65	62370	0.6	1000sp	Actinomycetota	Coriobacteriia	Coriobacteriales	Coriobacteriaceae	Collinsella
GCF_022430545.2	GCF_022430545.2_genomic	100	0.39	5522624	1	5522624	0.66	1000sp	Actinomycetota	Actinomycetes	Mycobacteriales	Mycobacteriaceae	Mycobacterium
GCF_024362325.1	GCF_024362325.1_genomic	99.98	1.14	2653678	1	2653678	0.7	1000sp	Actinomycetota	Actinomycetes	Actinomycetales	Microbacteriaceae	Microcella
GCF_030063455.1	GCF_030063455.1_genomic	100	0	3644359	17	421034	0.65	1000sp	Actinomycetota	Actinomycetes	Actinomycetales	Microbacteriaceae	Cryobacterium
GCF_007096885.1	GCF_007096885.1_genomic	99.99	1.89	7140426	143	141317	0.72	1000sp	Actinomycetota	Actinomycetes	Streptomycetales	Streptomycetaceae	Streptomyces
GCF_013283855.1	GCF_013283855.1_genomic	99.74	0	1362706	1	1362706	0.55	1000sp	Actinomycetota	Actinomycetes	Actinomycetales	Microbacteriaceae	Aquiluna
GCF_001998865.1	GCF_001998865.1_genomic	100	1.21	3650768	2	3603805	0.68	1000sp	Actinomycetota	Actinomycetes	Propionibacteriales	Propionibacteriaceae	Arachnia
GCF_900094835.1	GCF_900094835.1_genomic	99.98	0.35	1820901	29	114246	0.37	1000sp	Bacillota	Bacilli	Lactobacillales	Lactobacillaceae	Weissella
GCF_900111345.1	GCF_900111345.1_genomic	100	0.91	4387245	41	375340	0.37	1000sp	Bacillota	Bacilli	Bacillales_A	Planococcaceae	Psychrobacillus
GCF_013184495.1	GCF_013184495.1_genomic	99.79	0.72	3630029	25	486258	0.4	1000sp	Bacillota	Bacilli	Bacillales_A	Planococcaceae	Sporosarcina
GCF_018588585.1	GCF_018588585.1_genomic	99.28	0.89	5226721	145	205283	0.34	1000sp	Bacillota	Bacilli	Bacillales	SM2101	SM2101
GCF_000290615.1	GCF_000290615.1_genomic	100	0.16	3018045	307	36002	0.47	1000sp	Bacillota	Bacilli	Bacillales_B	Bacillaceae_C	Weizmannia
GCF_016612995.1	GCF_016612995.1_genomic	100	1.29	4553048	112	120703	0.36	1000sp	Bacillota	Bacilli	Bacillales_A	Planococcaceae	Viridibacillus
GCF_022663335.1	GCF_022663335.1_genomic	100	0.03	5776118	75	379637	0.35	1000sp	Bacillota	Bacilli	Bacillales	Bacillaceae_G	Bacillus_A
GCF_002174455.1	GCF_002174455.1_genomic	99.99	0.54	3615898	7	1274976	0.38	1000sp	Bacillota	Bacilli	Lactobacillales	Enterococcaceae	Enterococcus
GCF_018613575.1	GCF_018613575.1_genomic	100	0.02	3595686	51	147084	0.45	1000sp	Bacillota	Bacilli	Bacillales_A	Planococcaceae	Planococcus
GCF_000709085.1	GCF_000709085.1_genomic	99.81	0.21	3045860	146	36623	0.37	1000sp	Bacillota	Bacilli	Bacillales_D	Amphibacillaceae	Virgibacillus_B
GCF_000758685.1	GCF_000758685.1_genomic	100	0.2	5658798	1	5658798	0.54	1000sp	Bacillota	Bacilli	Paenibacillales	Paenibacillaceae	Paenibacillus
GCF_000374325.1	GCF_000374325.1_genomic	99.69	0.08	1441290	14	191899	0.38	1000sp	Bacillota	Bacilli	Lactobacillales	Carnobacteriaceae	Allofustis
GCF_012912005.1	GCF_012912005.1_genomic	99.99	0	6486370	33	307661	0.46	1000sp	Bacillota	Bacilli	Paenibacillales	Paenibacillaceae	Paenibacillus
GCF_018613415.1	GCF_018613415.1_genomic	100	8.27	6236916	42	315456	0.39	1000sp	Bacillota	Bacilli	Bacillales_B	DSM-18226	Neobacillus
GCF_000188055.2	GCF_000188055.2_genomic	100	0.78	2130431	1	2130431	0.34	1000sp	Bacillota	Bacilli	Lactobacillales	Streptococcaceae	Streptococcus
GCF_014224155.1	GCF_014224155.1_genomic	99.99	0.35	2814444	13	1417199	0.39	1000sp	Bacillota	Bacilli	Lactobacillales	Listeriaceae	Listeria
GCF_003852715.1	GCF_003852715.1_genomic	99.98	0.07	3490928	74	133269	0.4	1000sp	Bacillota	Bacilli	Bacillales	Bacillaceae_G	Ectobacillus
GCF_025150565.1	GCF_025150565.1_genomic	99.35	0.05	1965422	1	1965422	0.38	1000sp	Bacillota	Bacilli	Lactobacillales	Aerococcaceae	Granulicatella
GCF_000813425.1	GCF_000813425.1_genomic	99.77	0.09	3534579	78	93343	0.42	1000sp	Bacillota	Bacilli	Bacillales_A	Planococcaceae	Sporosarcina
GCF_002245355.1	GCF_002245355.1_genomic	100	1.27	3789765	213	304586	0.51	1000sp	Bacillota	Bacilli	Thermoactinomycetales	DSM-45169	Paludifilum
GCF_018617395.1	GCF_018617395.1_genomic	100	0	2859274	15	2033402	0.48	1000sp	Bacillota	Bacilli	Exiguobacterales	Exiguobacteraceae	Exiguobacterium
GCF_018326425.1	GCF_018326425.1_genomic	100	0.45	3197230	1	3197230	0.52	1000sp	Bacillota	Bacilli	Thermoactinomycetales	JIR-001	Polycladomyces
GCF_900101595.1	GCF_900101595.1_genomic	99.98	1.11	7267586	54	242099	0.55	1000sp	Bacillota	Bacilli	Paenibacillales	NBRC-103111	Paenibacillus_G
GCF_014138605.1	GCF_014138605.1_genomic	100	0.9	5027882	58	236309	0.37	1000sp	Bacillota	Bacilli	Bacillales_B	DSM-1321	Peribacillus
GCF_026805325.1	GCF_026805325.1_genomic	100	0.17	3473691	76	89788	0.37	1000sp	Bacillota	Bacilli	Bacillales_D	Amphibacillaceae	Natronobacillus
GCF_030825805.1	GCF_030825805.1_genomic	89.88	0.57	1724716	73	32374	0.43	1000sp	Bacillota	Bacilli	Lactobacillales	Streptococcaceae	Streptococcus
GCF_900116105.1	GCF_900116105.1_genomic	99.78	0.19	5243123	24	3018705	0.45	1000sp	Bacillota	Bacilli	Paenibacillales	Paenibacillaceae	Paenibacillus
GCF_009764355.1	GCF_009764355.1_genomic	99.99	16.37	3699578	79	277701	0.35	1000sp	Bacillota	Bacilli	Lactobacillales	Lactobacillaceae	Companilactobacillus
GCF_018403745.1	GCF_018403745.1_genomic	100	0.15	2117277	26	337726	0.38	1000sp	Bacillota	Bacilli	Lactobacillales	Streptococcaceae	Lactococcus
GCF_000320405.1	GCF_000320405.1_genomic	99.62	1.19	3553721	122	69892	0.28	1000sp	Bacillota_A	Clostridia	Clostridiales	Clostridiaceae	Clostridium
GCF_003718715.1	GCF_003718715.1_genomic	99.96	1.05	2795954	1	2795954	0.31	1000sp	Bacillota_A	Clostridia	Clostridiales	Clostridiaceae	Clostridium_AV
GCF_003478445.1	GCF_003478445.1_genomic	95.52	3.04	3383570	81	90263	0.46	1000sp	Bacillota_A	Clostridia	Lachnospirales	Lachnospiraceae	Jutongia
GCF_002341865.1	GCF_002341865.1_genomic	90.58	4.52	4818309	126	80075	0.28	1000sp	Bacillota_A	Clostridia	Clostridiales	Clostridiaceae	Clostridium_J
GCF_900604345.1	GCF_900604345.1_genomic	95.75	0.24	2422126	1	2422126	0.61	1000sp	Bacillota_A	Clostridia	Christensenellales	Maliibacteriaceae	Maliibacterium
GCF_938010525.1	GCF_938010525.1_genomic	99.19	0.17	1942712	25	140268	0.47	1000sp	Bacillota	Bacilli	Lactobacillales	Aerococcaceae	Abiotrophia
GCF_024970065.1	GCF_024970065.1_genomic	99.97	0.36	1995187	1	1995187	0.42	1000sp	Bacillota	Bacilli	Lactobacillales	Lactobacillaceae	Pediococcus
GCF_003946445.1	GCF_003946445.1_genomic	99.98	2.18	3038278	127	52997	0.43	1000sp	Bacillota	Bacilli	Lactobacillales	Lactobacillaceae	Loigolactobacillus
GCF_003946605.1	GCF_003946605.1_genomic	99.6	0.45	2237367	17	405241	0.35	1000sp	Bacillota	Bacilli	Lactobacillales	Lactobacillaceae	Companilactobacillus
GCF_900636325.1	GCF_900636325.1_genomic	100	0.05	2798161	1	2798161	0.38	1000sp	Bacillota	Bacilli	Staphylococcales	Staphylococcaceae	Staphylococcus
GCF_009497655.1	GCF_009497655.1_genomic	100	0.42	5243446	3	5027195	0.38	1000sp	Bacillota	Bacilli	Bacillales	Bacillaceae_H	Priestia
GCF_014322765.1	GCF_014322765.1_genomic	99.99	0.76	3063968	43	156931	0.36	1000sp	Bacillota	Bacilli	Lactobacillales	Listeriaceae	Listeria
GCF_000359605.1	GCF_000359605.1_genomic	84.31	0.21	3034425	104	52219	0.38	1000sp	Bacillota	Bacilli	Bacillales_D	Amphibacillaceae	Gracilibacillus
GCF_013276795.1	GCF_013276795.1_genomic	100	0.05	1986227	23	303912	0.4	1000sp	Bacillota	Bacilli	Lactobacillales	Streptococcaceae	Streptococcus
GCF_003966145.1	GCF_003966145.1_genomic	100	0.73	4346674	158	56666	0.35	1000sp	Bacillota	Bacilli	Bacillales_A	Planococcaceae	Ureibacillus
GCF_004766315.1	GCF_004766315.1_genomic	99.99	1.13	2215045	95	40617	0.45	1000sp	Bacillota	Bacilli	Lactobacillales	Lactobacillaceae	Weissella
GCF_900538055.1	GCF_900538055.1_genomic	97.07	1.81	2519642	4	2186542	0.47	1000sp	Bacillota	Bacilli	RES148	Pasteuriaceae	Pasteuria
GCF_009725165.1	GCF_009725165.1_genomic	99.67	0.24	5683957	78	475550	0.5	1000sp	Bacillota	Bacilli	Paenibacillales	Paenibacillaceae	Paenibacillus_A
GCF_026782345.1	GCF_026782345.1_genomic	100	0.05	1913603	11	1489242	0.41	1000sp	Bacillota	Bacilli	Lactobacillales	Streptococcaceae	Streptococcus
GCF_000565285.1	GCF_000565285.1_genomic	100	1.53	4971242	72	240022	0.41	1000sp	Bacillota	Bacilli	Bacillales_B	DSM-18226	Cytobacillus
GCF_023110435.1	GCF_023110435.1_genomic	99.89	0.08	1854420	19	225831	0.41	1000sp	Bacillota	Bacilli	Lactobacillales	Streptococcaceae	Streptococcus
GCF_003942765.1	GCF_003942765.1_genomic	100	0.15	2046314	31	314322	0.4	1000sp	Bacillota	Bacilli	Lactobacillales	Streptococcaceae	Streptococcus
GCF_000785555.1	GCF_000785555.1_genomic	100	0.01	3199864	2	3196500	0.39	1000sp	Bacillota	Bacilli	Bacillales_A	Planococcaceae	Planococcus
GCF_001047135.2	GCF_001047135.2_genomic	99.42	0.31	1686944	101	226443	0.44	1000sp	Bacillota	Bacilli	Lactobacillales	Lactobacillaceae	Fructobacillus
GCF_001307105.1	GCF_001307105.1_genomic	100	0.07	3649005	31	482618	0.41	1000sp	Bacillota	Bacilli	Bacillales	Bacillaceae	Bacillus
GCF_001281025.1	GCF_001281025.1_genomic	99.97	0.12	1906344	1	1906344	0.4	1000sp	Bacillota	Bacilli	Lactobacillales	Streptococcaceae	Streptococcus
GCF_001420695.1	GCF_001420695.1_genomic	100	3.86	6279095	16	2087727	0.48	1000sp	Bacillota	Bacilli	Brevibacillales	Brevibacillaceae	Brevibacillus
GCF_001629705.1	GCF_001629705.1_genomic	100	0.42	4230665	1	4230665	0.39	1000sp	Bacillota	Bacilli	Bacillales_G	Fictibacillaceae	Fictibacillus
GCF_004771005.1	GCF_004771005.1_genomic	99.59	1.04	4211893	74	266913	0.41	1000sp	Spirochaetota	Leptospirae	Leptospirales	Leptospiraceae	Leptospira_A
GCF_001434935.1	GCF_001434935.1_genomic	100	2.33	2686405	164	96515	0.37	1000sp	Bacillota	Bacilli	Lactobacillales	Lactobacillaceae	Liquorilactobacillus
GCF_000986785.1	GCF_000986785.1_genomic	100	4.11	5182058	102	173403	0.45	1000sp	Bacillota	Bacilli	Bacillales_B	DSM-18226	Bacillus_AZ
GCF_900116235.1	GCF_900116235.1_genomic	100	0.28	3568596	24	313628	0.45	1000sp	Bacillota	Bacilli	Thermoactinomycetales	DSM-45169	Marininema
GCF_026798195.1	GCF_026798195.1_genomic	99.98	0.35	1797806	39	356328	0.39	1000sp	Bacillota	Bacilli	Lactobacillales	Lactobacillaceae	Lentilactobacillus
GCF_008107645.1	GCF_008107645.1_genomic	99.98	0.23	1865857	13	1239318	0.36	1000sp	Bacillota	Bacilli	Lactobacillales	Lactobacillaceae	Leuconostoc
GCF_012935325.2	GCF_012935325.2_genomic	100	2.43	8014288	90	409462	0.47	1000sp	Bacillota	Bacilli	Paenibacillales	Paenibacillaceae	Pristimantibacillus
GCF_017315985.1	GCF_017315985.1_genomic	100	2.07	4859630	104	87626	0.4	1000sp	Bacillota	Bacilli	Lactobacillales	Enterococcaceae	Enterococcus_A
GCF_000525975.1	GCF_000525975.1_genomic	97.67	4.8	3216749	126	78276	0.4	1000sp	Bacillota	Bacilli	Lactobacillales	Listeriaceae	Listeria_A
GCF_030413635.1	GCF_030413635.1_genomic	100	0.69	3979504	1	3979504	0.44	1000sp	Bacillota	Bacilli	Bacillales_A	Planococcaceae	Planococcus
GCF_011082085.1	GCF_011082085.1_genomic	100	1.6	4297839	1	4297839	0.4	1000sp	Bacillota	Bacilli	Bacillales_G	HB172195	Anaerobacillus_A
GCF_001183985.1	GCF_001183985.1_genomic	100	1.51	5428425	7	5138704	0.38	1000sp	Bacillota	Bacilli	Bacillales_B	DSM-1321	Peribacillus
GCF_023715685.1	GCF_023715685.1_genomic	99.99	0.65	5481448	132	1075173	0.38	1000sp	Bacillota	Bacilli	Bacillales	Bacillaceae_H	Priestia
GCF_000831645.3	GCF_000831645.3_genomic	100	1.31	2790548	1	2790548	0.37	1000sp	Bacillota	Bacilli	Lactobacillales	Lactobacillaceae	Companilactobacillus
GCF_001813105.1	GCF_001813105.1_genomic	99.98	0.02	2132498	27	271236	0.42	1000sp	Bacillota	Bacilli	Lactobacillales	Streptococcaceae	Streptococcus
GCF_003931855.1	GCF_003931855.1_genomic	100	0.01	5288676	1	5288676	0.46	1000sp	Bacillota	Bacilli	Paenibacillales	Paenibacillaceae	Paenibacillus_A
GCF_014287335.1	GCF_014287335.1_genomic	99.99	0.2	1846156	44	98019	0.39	1000sp	Bacillota	Bacilli	Lactobacillales	Streptococcaceae	Streptococcus
GCF_001884105.1	GCF_001884105.1_genomic	100	0	5094423	99	111820	0.35	1000sp	Bacillota	Bacilli	Bacillales	Bacillaceae_G	Bacillus_A
GCF_900107035.1	GCF_900107035.1_genomic	99.03	0.12	2859702	53	147474	0.54	1000sp	Bacillota	Bacilli	Alicyclobacillales	Alicyclobacillaceae	Alicyclobacillus
GCF_010365305.1	GCF_010365305.1_genomic	100	0.15	2896994	1	2896994	0.37	1000sp	Bacillota	Bacilli	Staphylococcales	Staphylococcaceae	Staphylococcus
GCF_003946095.1	GCF_003946095.1_genomic	99.81	0.08	2331658	67	97317	0.49	1000sp	Bacillota	Bacilli	Lactobacillales	Lactobacillaceae	Levilactobacillus
GCF_000262045.1	GCF_000262045.1_genomic	100	0.03	3779696	51	589476	0.46	1000sp	Bacillota	Bacilli	Bacillales	Bacillaceae	Bacillus
GCF_030217725.1	GCF_030217725.1_genomic	100	0	1855331	96	52269	0.4	1000sp	Bacillota	Bacilli	Lactobacillales	Streptococcaceae	Streptococcus
GCF_001685395.1	GCF_001685395.1_genomic	99.98	0.09	4985901	1	4985901	0.51	1000sp	Bacillota	Bacilli	Paenibacillales	Paenibacillaceae	Paenibacillus_A
GCF_900635155.1	GCF_900635155.1_genomic	99.97	0.12	2360223	1	2360223	0.43	1000sp	Bacillota	Bacilli	Lactobacillales	Streptococcaceae	Streptococcus
GCF_014202035.1	GCF_014202035.1_genomic	97.67	0.32	2869177	6	1039330	0.39	1000sp	Spirochaetota	Spirochaetia	Treponematales	Treponemataceae	Treponema_D
GCF_018617875.1	GCF_018617875.1_genomic	100	0.06	2604965	16	679613	0.49	1000sp	Bacillota	Bacilli	Exiguobacterales	Exiguobacteraceae	Exiguobacterium
GCF_031199965.1	GCF_031199965.1_genomic	93.41	3.36	5748347	1	5748347	0.46	1000sp	Bacillota	Bacilli	Paenibacillales	Paenibacillaceae	Paenibacillus_A
GCF_023380245.1	GCF_023380245.1_genomic	94.05	0	1494436	1	1494436	0.36	1000sp	Bacillota	Bacilli	Lactobacillales	Lactobacillaceae	Bombilactobacillus
GCF_000520735.1	GCF_000520735.1_genomic	92.18	4.77	5081302	896	11184	0.53	1000sp	Bacillota	Bacilli	Paenibacillales	Paenibacillaceae	Paenibacillus
GCF_000023585.1	GCF_000023585.1_genomic	99.99	0.18	7184930	1	7184930	0.5	1000sp	Bacillota	Bacilli	Paenibacillales	Paenibacillaceae	Pristimantibacillus
GCF_022346545.1	GCF_022346545.1_genomic	99.99	1.31	4318144	33	309919	0.43	1000sp	Bacillota	Bacilli	Bacillales_A	Planococcaceae	Sporosarcina
GCF_003351785.1	GCF_003351785.1_genomic	100	0.02	3495830	1	3495830	0.41	1000sp	Bacillota	Bacilli	Bacillales_A	Planococcaceae	Sporosarcina
GCF_008931845.1	GCF_008931845.1_genomic	95.24	0.21	1109596	8	902176	0.28	1000sp	Spirochaetota	Spirochaetia	Borreliales	Borreliaceae	Borreliella
GCF_000244755.1	GCF_000244755.1_genomic	99.97	0.69	4211147	14	553148	0.41	1000sp	Spirochaetota	Leptospirae	Leptospirales	Leptospiraceae	Leptospira_B
GCF_000426705.1	GCF_000426705.1_genomic	96.06	2.32	3949848	29	394611	0.37	1000sp	Spirochaetota	Spirochaetia	DSM-17781	DSM-17781	Spirochaeta_E
GCF_024181225.1	GCF_024181225.1_genomic	99.56	0.04	2756918	1	2756918	0.38	1000sp	Spirochaetota	Spirochaetia	Treponematales	Treponemataceae	Treponema_B
GCF_017161305.1	GCF_017161305.1_genomic	81.37	0.53	2895582	1	2895582	0.45	1000sp	Spirochaetota	Spirochaetia	Treponematales	Treponemataceae	Treponema_D
GCF_002811945.1	GCF_002811945.1_genomic	99.82	0.55	3946761	17	2088660	0.38	1000sp	Spirochaetota	Leptospirae	Leptospirales	Leptospiraceae	Leptospira_A
GCF_004343725.1	GCF_004343725.1_genomic	99.88	1.01	3180620	66	99743	0.5	1000sp	Spirochaetota	Spirochaetia	Treponematales	Breznakiellaceae	J25
GCF_004771275.1	GCF_004771275.1_genomic	99.86	0.35	3746420	18	325090	0.48	1000sp	Spirochaetota	Leptospirae	Leptospirales	Leptospiraceae	Leptospira_B
GCF_002007215.1	GCF_002007215.1_genomic	99.34	0.59	2668344	182	76593	0.6	1000sp	Synergistota	Synergistia	Synergistales	Dethiosulfovibrionaceae	Pyramidobacter
GCF_016595495.1	GCF_016595495.1_genomic	96.66	0.03	4169785	47	236347	0.49	1000sp	Verrucomicrobiota	Verrucomicrobiae	Verrucomicrobiales	Akkermansiaceae	Persicirhabdus
GCF_025950085.1	GCF_025950085.1_genomic	97.51	0.97	5910676	73	369748	0.64	1000sp	Verrucomicrobiota	Verrucomicrobiae	Verrucomicrobiales	Akkermansiaceae	Haloferula
GCF_004167605.1	GCF_004167605.1_genomic	99.99	0.36	3116464	36	227670	0.56	1000sp	Verrucomicrobiota	Verrucomicrobiae	Verrucomicrobiales	Akkermansiaceae	Akkermansia
GCF_018137965.1	GCF_018137965.1_genomic	97.45	0.43	5321988	1	5321988	0.62	1000sp	Verrucomicrobiota	Verrucomicrobiae	Verrucomicrobiales	Akkermansiaceae	Luteolibacter
GCF_014203095.1	GCF_014203095.1_genomic	97.33	0.76	6662711	33	521506	0.61	1000sp	Verrucomicrobiota	Verrucomicrobiae	Verrucomicrobiales	Verrucomicrobiaceae	Prosthecobacter
GCF_003851045.1	GCF_003851045.1_genomic	99.98	3.99	8226094	511	67721	0.58	1000sp	Bacillota	Bacilli	Paenibacillales	Paenibacillaceae	Paenibacillus_D
GCF_005577435.1	GCF_005577435.1_genomic	99.98	0.14	4475055	1	4475055	0.51	1000sp	Bacillota	Bacilli	Paenibacillales	Paenibacillaceae	Paenibacillus
GCF_001436305.1	GCF_001436305.1_genomic	99.97	0.14	2161766	105	47983	0.36	1000sp	Bacillota	Bacilli	Lactobacillales	Lactobacillaceae	Lactobacillus
GCF_031085375.1	GCF_031085375.1_genomic	100	1.87	3347921	11	3009648	0.43	1000sp	Bacillota	Bacilli	Lactobacillales	Lactobacillaceae	Lactiplantibacillus
GCF_001696685.1	GCF_001696685.1_genomic	99.93	0.45	1578043	32	109831	0.36	1000sp	Bacillota	Bacilli	Staphylococcales	Salinicoccaceae	Nosocomiicoccus
GCF_900475595.1	GCF_900475595.1_genomic	99.99	0.03	1975601	1	1975601	0.37	1000sp	Bacillota	Bacilli	Lactobacillales	Streptococcaceae	Streptococcus
GCF_021190915.1	GCF_021190915.1_genomic	99.85	4.31	7443871	43	310309	0.49	1000sp	Bacillota	Bacilli	Paenibacillales	Paenibacillaceae	Cohnella
GCF_024734895.1	GCF_024734895.1_genomic	100	2.83	7613364	1	7613364	0.52	1000sp	Bacillota	Bacilli	Paenibacillales	Paenibacillaceae	Paenibacillus_Z
GCF_021474685.1	GCF_021474685.1_genomic	100	0.17	2462563	97	73617	0.36	1000sp	Bacillota	Bacilli	Lactobacillales	Enterococcaceae	Tetragenococcus
GCF_001072925.1	GCF_001072925.1_genomic	100	0.13	2118581	132	53773	0.39	1000sp	Bacillota	Bacilli	Lactobacillales	Streptococcaceae	Streptococcus
GCF_000374845.1	GCF_000374845.1_genomic	99.98	0.1	6361561	40	475789	0.46	1000sp	Bacillota	Bacilli	Paenibacillales	Paenibacillaceae	Paenibacillus_K
GCF_011065935.2	GCF_011065935.2_genomic	99	4.65	5604574	7	5467577	0.32	1000sp	Bacillota_A	Clostridia	Clostridiales	Clostridiaceae	Clostridium_AD
GCF_944387245.1	GCF_944387245.1_genomic	82.15	0.62	2311948	136	24273	0.63	1000sp	Bacillota_A	Clostridia	Oscillospirales	Oscillospiraceae	Intestinimonas
GCF_009695765.1	GCF_009695765.1_genomic	99.99	0.39	2982004	61	98086	0.42	1000sp	Bacillota_A	Clostridia	Lachnospirales	Lachnospiraceae	Roseburia_A
GCF_002270485.1	GCF_002270485.1_genomic	99.95	1.21	3326797	86	152729	0.43	1000sp	Bacillota_A	Clostridia	Lachnospirales	Lachnospiraceae	Anaerostipes
GCF_027667425.1	GCF_027667425.1_genomic	99.99	0.57	3782803	45	191768	0.47	1000sp	Bacillota_A	Clostridia	Lachnospirales	Lachnospiraceae	Fusicatenibacter
GCF_900547735.1	GCF_900547735.1_genomic	92.02	4.5	5406771	150	57632	0.49	1000sp	Bacillota_A	Clostridia	Lachnospirales	Lachnospiraceae	Otoolea
GCF_951230135.1	GCF_951230135.1_genomic	99.82	0.63	2944844	43	246944	0.54	1000sp	Bacillota_A	Clostridia	Oscillospirales	Butyricicoccaceae	Agathobaculum
GCF_014287635.1	GCF_014287635.1_genomic	99.96	1.88	3504022	103	205828	0.4	1000sp	Bacillota_A	Clostridia	Lachnospirales	Lachnospiraceae	Roseburia_B
GCF_000235505.1	GCF_000235505.1_genomic	96.5	2.26	5697783	18	3507896	0.5	1000sp	Bacillota_A	Clostridia	Lachnospirales	Lachnospiraceae	Hungatella_A
GCF_025567265.1	GCF_025567265.1_genomic	99.99	0.85	3411049	48	121269	0.41	1000sp	Bacillota_A	Clostridia	Lachnospirales	Lachnospiraceae	Dorea_A
GCF_003201875.1	GCF_003201875.1_genomic	100	10.26	6863335	49	341410	0.49	1000sp	Bacillota_A	Clostridia	Lachnospirales	Lachnospiraceae	Hungatella
GCF_002934545.1	GCF_002934545.1_genomic	99.98	1.95	5629247	33	318361	0.42	1000sp	Bacillota_A	Clostridia	Lachnospirales	Lachnospiraceae	Lacrimispora
GCF_017549005.1	GCF_017549005.1_genomic	93.87	2.02	3332348	56	107604	0.46	1000sp	Bacillota_A	Clostridia	Oscillospirales	Ruminococcaceae	Ruminococcus
GCF_000022325.1	GCF_000022325.1_genomic	100	0.02	2931662	3	2919718	0.35	1000sp	Bacillota_A	Thermoanaerobacteria	Caldicellulosiruptorales	Caldicellulosiruptoraceae	Caldicellulosiruptor
GCF_009695915.1	GCF_009695915.1_genomic	98.46	0.09	2438520	28	264898	0.52	1000sp	Bacillota_A	Clostridia	Peptostreptococcales	Anaerovoracaceae	Hornefia
GCF_018918055.1	GCF_018918055.1_genomic	97.73	6.75	2531275	128	32628	0.29	1000sp	Bacillota_A	Clostridia	Clostridiales	Clostridiaceae	Clostridium
GCF_000827935.1	GCF_000827935.1_genomic	99.99	0.33	3611897	1	3611897	0.27	1000sp	Bacillota_A	Clostridia	Clostridiales	Clostridiaceae	Clostridium
GCF_030863805.1	GCF_030863805.1_genomic	99.94	0.56	3935490	1	3935490	0.41	1000sp	Bacillota_A	Clostridia	Lachnospirales	Lachnospiraceae	Kineothrix
GCF_934476515.1	GCF_934476515.1_genomic	99.92	0.08	2211010	55	59193	0.34	1000sp	Bacillota_A	Clostridia	Oscillospirales	Acutalibacteraceae	Ruminococcus_E
GCF_016902575.1	GCF_016902575.1_genomic	99.32	0	2519586	190	49065	0.56	1000sp	Bacillota_A	Clostridia	Oscillospirales	Oscillospiraceae	Enterenecus
GCF_000331995.1	GCF_000331995.1_genomic	100	0.64	2974379	1	2974379	0.42	1000sp	Bacillota_A	Clostridia	DSM-8532	DSM-8532	Thermoclostridium
GCF_017650195.1	GCF_017650195.1_genomic	95.72	5.36	3210182	332	13066	0.44	1000sp	Bacillota_A	Clostridia	Oscillospirales	Ruminococcaceae	Ruminococcus
GCF_015550425.1	GCF_015550425.1_genomic	99.83	3.91	3813457	56	149810	0.28	1000sp	Bacillota_A	Clostridia	Clostridiales	Clostridiaceae	Clostridium
GCF_026735135.1	GCF_026735135.1_genomic	100	0.78	3582181	29	869868	0.28	1000sp	Bacillota_A	Clostridia	Clostridiales	Clostridiaceae	Clostridium_H
GCF_014384895.1	GCF_014384895.1_genomic	98.42	0.3	3939669	112	124561	0.5	1000sp	Bacillota_A	Clostridia	Lachnospirales	Bianqueaceae	Bianquea
GCF_900087015.1	GCF_900087015.1_genomic	97.72	0.46	2650850	2	2314156	0.52	1000sp	Bacillota_A	Clostridia	Christensenellales	Christensenellaceae	Christensenella
GCF_016651435.1	GCF_016651435.1_genomic	97.41	0.6	3122925	3	3119400	0.39	1000sp	Bacillota_A	Clostridia	Lachnospirales	Lachnospiraceae	Catonella
GCF_004340975.1	GCF_004340975.1_genomic	99.98	0.11	2716364	35	177881	0.44	1000sp	Bacillota_A	Clostridia	Lachnospirales	Lachnospiraceae	Frisingicoccus
GCF_017301615.1	GCF_017301615.1_genomic	100	0.81	3102782	1	3102782	0.41	1000sp	Bacillota_A	Thermosediminibacteria	Koleobacterales	Koleobacteraceae	Koleobacter
GCF_900539095.1	GCF_900539095.1_genomic	99.75	1.57	2216684	122	25721	0.44	1000sp	Bacillota_A	Clostridia	Oscillospirales	Ruminococcaceae	Hominimerdicola
GCF_900108105.1	GCF_900108105.1_genomic	99.99	0.01	3697154	23	201338	0.4	1000sp	Bacillota_A	Clostridia	Lachnospirales	Lachnospiraceae	Butyrivibrio
GCF_000758885.1	GCF_000758885.1_genomic	100	0.08	1981689	121	35534	0.37	1000sp	Bacillota_A	Clostridia	Peptostreptococcales	Peptostreptococcaceae	Peptostreptococcus
GCF_009883055.1	GCF_009883055.1_genomic	99.95	0.44	3524598	102	92005	0.43	1000sp	Bacillota_A	Clostridia	Lachnospirales	Lachnospiraceae	Blautia_A
GCF_008151785.1	GCF_008151785.1_genomic	99.87	1.05	2521899	1	2521899	0.31	1000sp	Bacillota_A	Clostridia	Peptostreptococcales	Peptostreptococcaceae	Peptacetobacter
GCF_004342165.1	GCF_004342165.1_genomic	99.68	0.24	3061098	29	236681	0.31	1000sp	Bacillota_A	Clostridia	Lachnospirales	DSM-24629	Natranaerovirga
GCF_012070565.1	GCF_012070565.1_genomic	98.3	1.69	4589105	55	164914	0.36	1000sp	Bacillota_A	Clostridia	Lachnospirales	Lachnospiraceae	Anaerosporobacter
GCF_021531255.1	GCF_021531255.1_genomic	99.9	0.62	2527150	92	79049	0.6	1000sp	Bacillota_A	Clostridia	Oscillospirales	Ruminococcaceae	JAFBIO01
GCF_001707885.1	GCF_001707885.1_genomic	100	6.51	4523251	135	70527	0.42	1000sp	Bacillota_B	Desulfitobacteriia	Desulfitobacteriales	Desulfitobacteriaceae	Desulfosporosinus
GCF_000305935.1	GCF_000305935.1_genomic	99.98	0.84	2939057	1	2939057	0.54	1000sp	Bacillota_B	DSM-12270	Thermacetogeniales	Thermacetogeniaceae	Thermacetogenium
GCF_000024605.1	GCF_000024605.1_genomic	99.59	0.52	2157067	2	2129237	0.59	1000sp	Bacillota_B	Desulfotomaculia	Ammonifexales	Ammonificaceae	Ammonifex
GCF_004353525.1	GCF_004353525.1_genomic	99.19	2.75	3314304	1	3314304	0.46	1000sp	Bacillota_B	Moorellia	DULZ01	Zhaonellaceae	Zhaonella
GCF_900141835.1	GCF_900141835.1_genomic	99.19	1.67	4153026	80	121810	0.48	1000sp	Bacillota_C	Negativicutes	Propionisporales	Propionisporaceae	Propionispora
GCF_000434895.1	GCF_000434895.1_genomic	100	0.69	2395176	96	53126	0.47	1000sp	Bacillota_C	Negativicutes	Acidaminococcales	Acidaminococcaceae	Phascolarctobacterium_A
GCF_018373335.1	GCF_018373335.1_genomic	98.79	0.38	1307115	150	14506	0.52	1000sp	Bacillota_C	Negativicutes	Veillonellales	Negativicoccaceae	Negativicoccus
GCF_900637515.1	GCF_900637515.1_genomic	99.99	0.05	2116915	1	2116915	0.39	1000sp	Bacillota_C	Negativicutes	Veillonellales	Veillonellaceae	Veillonella
GCF_001553345.1	GCF_001553345.1_genomic	99.93	0.04	1664293	27	209396	0.39	1000sp	Bacillota_C	Negativicutes	Veillonellales	Veillonellaceae	F0422
GCF_000144695.1	GCF_000144695.1_genomic	99.61	0.71	2469596	1	2469596	0.37	1000sp	Bacillota_F	Halanaerobiia	Halobacteroidales	Acetohalobiaceae	Acetohalobium
GCF_003339775.1	GCF_003339775.1_genomic	99.51	1.18	1908276	4	1791576	0.25	1000sp	Bacillota_I	Bacilli_A	Mycoplasmatales	Mycoplasmataceae	Spiroplasma
GCF_001281045.1	GCF_001281045.1_genomic	99.96	0.19	1179577	1	1179577	0.25	1000sp	Bacillota_I	Bacilli_A	Mycoplasmatales	Mycoplasmataceae	Spiroplasma_A
GCF_009268075.1	GCF_009268075.1_genomic	86.89	0.35	483935	21	79195	0.2	1000sp	Bacillota_I	Bacilli_A	Acholeplasmatales	Acholeplasmataceae	Phytoplasma
GCF_004379335.1	GCF_004379335.1_genomic	99.67	0.85	1164642	1	1164642	0.25	1000sp	Bacillota_I	Bacilli_A	Mycoplasmatales	Mycoplasmataceae	Spiroplasma_A
GCF_000621085.1	GCF_000621085.1_genomic	99.6	0.38	834674	13	197178	0.26	1000sp	Bacillota_I	Bacilli_A	Mycoplasmatales	Metamycoplasmataceae	Mycoplasmopsis
GCF_900120005.1	GCF_900120005.1_genomic	96.59	4.05	3680275	17	566301	0.5	1000sp	Bacillota_I	Bacilli_A	Erysipelotrichales	Erysipelotrichaceae	Holdemania
GCF_900476085.1	GCF_900476085.1_genomic	98.04	0.03	981408	1	981408	0.32	1000sp	Bacillota_I	Bacilli_A	Mycoplasmatales	Mycoplasmoidaceae	Mycoplasmoides
GCF_944324745.1	GCF_944324745.1_genomic	95.59	3	2763744	100	47113	0.31	1000sp	Bacillota_I	Bacilli_A	Erysipelotrichales	Coprobacillaceae	Thomasclavelia
GCF_018913965.1	GCF_018913965.1_genomic	99.29	0.38	911657	7	515379	0.26	1000sp	Bacillota_I	Bacilli_A	Mycoplasmatales	Metamycoplasmataceae	Mycoplasmopsis_A
GCF_000455285.1	GCF_000455285.1_genomic	99.4	1.76	3509866	24	337292	0.31	1000sp	Bacillota_I	Bacilli_A	Erysipelotrichales	Coprobacillaceae	Stoquefichus
GCF_024498215.1	GCF_024498215.1_genomic	99.52	2.68	1155014	1	1155014	0.28	1000sp	Bacillota_I	Bacilli_A	Mycoplasmatales	Metamycoplasmataceae	Mycoplasmopsis
GCF_001564455.1	GCF_001564455.1_genomic	99.84	0.58	2542486	1	2542486	0.54	1000sp	Bacillota_I	Bacilli_A	Erysipelotrichales	Erysipelotrichaceae	Faecalibaculum
GCF_016865445.1	GCF_016865445.1_genomic	99.98	0.52	1898628	2	1885846	0.3	1000sp	Bacillota_I	Bacilli_A	Acholeplasmatales	Acholeplasmataceae	Mariniplasma
GCF_014352955.1	GCF_014352955.1_genomic	97.7	0.35	901484	1	901484	0.29	1000sp	Bacillota_I	Bacilli_A	Mycoplasmatales	Metamycoplasmataceae	Mycoplasmopsis_A
GCF_009866525.1	GCF_009866525.1_genomic	99.92	2.53	1966068	2	1938611	0.26	1000sp	Bacillota_I	Bacilli_A	Mycoplasmatales	Mycoplasmataceae	Spiroplasma
GCF_030718845.1	GCF_030718845.1_genomic	96.92	0.81	1064223	1	1064223	0.28	1000sp	Bacillota_I	Bacilli_A	Mycoplasmatales	Metamycoplasmataceae	Mycoplasmopsis_A
GCF_020166515.1	GCF_020166515.1_genomic	99.99	0.4	3453190	13	469642	0.46	1000sp	Bacteroidota	Bacteroidia	Flavobacteriales	Flavobacteriaceae	Robertkochia
GCF_030409905.1	GCF_030409905.1_genomic	99.57	2.46	4534283	13	3227711	0.4	1000sp	Bacteroidota	Bacteroidia	Cytophagales	Cyclobacteriaceae	Echinicola
GCF_025628885.1	GCF_025628885.1_genomic	100	2.33	7014184	89	183102	0.41	1000sp	Bacteroidota	Bacteroidia	Chitinophagales	Chitinophagaceae	Paraflavisolibacter
GCF_014472395.1	GCF_014472395.1_genomic	100	0.15	5252005	83	465834	0.41	1000sp	Bacteroidota	Bacteroidia	Sphingobacteriales	Sphingobacteriaceae	Pedobacter
GCF_000012485.1	GCF_000012485.1_genomic	99.99	1.25	2364842	1	2364842	0.57	1000sp	Bacteroidota	Chlorobiia	Chlorobiales	Chlorobiaceae	Chlorobium
GCF_001953305.1	GCF_001953305.1_genomic	99.68	0.1	5696047	10	5585063	0.5	1000sp	Bacteroidota	Bacteroidia	Chitinophagales	Chitinophagaceae	Cnuella
GCF_000298295.1	GCF_000298295.1_genomic	99.98	3.21	4842844	358	48590	0.41	1000sp	Bacteroidota	Bacteroidia	Cytophagales	Cyclobacteriaceae	Cecembia
GCF_002954385.1	GCF_002954385.1_genomic	93.14	1.15	2801347	17	716872	0.34	1000sp	Bacteroidota	Bacteroidia	Flavobacteriales	Flavobacteriaceae	Tenacibaculum
GCF_026107645.2	GCF_026107645.2_genomic	99.83	0.11	3992226	43	173138	0.46	1000sp	Bacteroidota	Bacteroidia	Flavobacteriales	Flavobacteriaceae	Flavobacterium
GCF_014252275.1	GCF_014252275.1_genomic	94.7	0	561052	1	561052	0.26	1000sp	Bacteroidota	Bacteroidia	Flavobacteriales_B	Blattabacteriaceae	Blattabacterium
GCF_900109575.1	GCF_900109575.1_genomic	100	4.17	6780495	23	946904	0.39	1000sp	Bacteroidota	Bacteroidia	Sphingobacteriales	Sphingobacteriaceae	Olivibacter
GCF_014841125.1	GCF_014841125.1_genomic	100	0.2	5390144	20	774817	0.4	1000sp	Bacteroidota	Bacteroidia	Cytophagales	Cyclobacteriaceae	Echinicola
GCF_002736205.1	GCF_002736205.1_genomic	100	0.21	5373360	1	5373360	0.38	1000sp	Bacteroidota	Bacteroidia	Sphingobacteriales	Sphingobacteriaceae	Pedobacter
GCF_009829075.1	GCF_009829075.1_genomic	99.44	0.03	3613157	82	112653	0.35	1000sp	Bacteroidota	Bacteroidia	Sphingobacteriales	Sphingobacteriaceae	Sphingobacterium
GCF_016278715.1	GCF_016278715.1_genomic	94.45	2	4954206	326	22281	0.42	1000sp	Bacteroidota	Bacteroidia	Bacteroidales	Marinilabiliaceae	Marinilabilia
GCF_029245835.1	GCF_029245835.1_genomic	97.14	0.53	3358157	100	53156	0.33	1000sp	Bacteroidota	Bacteroidia	Flavobacteriales	Flavobacteriaceae	Algibacter_B
GCF_947495315.1	GCF_947495315.1_genomic	100	0.22	6526846	72	291768	0.33	1000sp	Bacteroidota	Bacteroidia	Flavobacteriales	Flavobacteriaceae	Aquimarina
GCF_014333615.1	GCF_014333615.1_genomic	100	0.25	5078289	31	249267	0.57	1000sp	Bacteroidota	Bacteroidia	Cytophagales	Hymenobacteraceae	Hymenobacter
GCF_000466425.1	GCF_000466425.1_genomic	99.98	0.18	2724306	103	88323	0.42	1000sp	Bacteroidota	Bacteroidia	Flavobacteriales	Flavobacteriaceae	Capnocytophaga
GCF_027111335.1	GCF_027111335.1_genomic	100	0.69	5054800	1	5054800	0.35	1000sp	Bacteroidota	Bacteroidia	Flavobacteriales	Flavobacteriaceae	Flavobacterium
GCF_019976755.1	GCF_019976755.1_genomic	99.98	0.5	7901148	6	7141037	0.41	1000sp	Cyanobacteriota	Cyanobacteriia	Cyanobacteriales	Nostocaceae	Trichormus
GCF_000017845.1	GCF_000017845.1_genomic	99.99	0.07	5460377	6	4934271	0.38	1000sp	Cyanobacteriota	Cyanobacteriia	Cyanobacteriales	Microcystaceae_A	Crocosphaera
GCF_013299165.1	GCF_013299165.1_genomic	99.85	0.2	7065190	64	198184	0.46	1000sp	Cyanobacteriota	Cyanobacteriia	Cyanobacteriales	Microcoleaceae	Microcoleus
GCF_001180245.1	GCF_001180245.1_genomic	86.73	0.15	1418374	136	125993	0.31	1000sp	Cyanobacteriota	Cyanobacteriia	PCC-6307	Cyanobiaceae	Prochlorococcus_A
GCF_014279975.1	GCF_014279975.1_genomic	99.89	0.18	2710834	1	2710834	0.55	1000sp	Cyanobacteriota	Cyanobacteriia	PCC-6307	Cyanobiaceae	Synechococcus_C
GCF_001632745.1	GCF_001632745.1_genomic	100	0.35	6186893	60	567233	0.32	1000sp	Bacteroidota	Bacteroidia	Flavobacteriales	Flavobacteriaceae	Aquimarina
GCF_004345615.1	GCF_004345615.1_genomic	99.98	0.03	4472281	46	325539	0.4	1000sp	Bacteroidota	Bacteroidia	Bacteroidales	Marinilabiliaceae	Natronoflexus
GCF_000419685.1	GCF_000419685.1_genomic	99.97	0.09	3079036	15	453607	0.35	1000sp	Bacteroidota	Bacteroidia	Flavobacteriales	Flavobacteriaceae	Flavobacterium
GCF_001005315.1	GCF_001005315.1_genomic	100	0.66	5356465	217	97363	0.34	1000sp	Bacteroidota	Bacteroidia	Flavobacteriales	Flavobacteriaceae	Kordia
GCF_020991355.1	GCF_020991355.1_genomic	99.97	0.71	4529298	46	236176	0.33	1000sp	Bacteroidota	Bacteroidia	Flavobacteriales	Weeksellaceae	Chryseobacterium
GCF_012849055.1	GCF_012849055.1_genomic	99.86	0.58	6049537	3	5761753	0.55	1000sp	Bacteroidota	Bacteroidia	Cytophagales	Spirosomataceae	Spirosoma
GCF_947502995.1	GCF_947502995.1_genomic	99.99	0	4510679	104	166825	0.3	1000sp	Bacteroidota	Bacteroidia	Flavobacteriales	Flavobacteriaceae	Tenacibaculum
GCF_024343575.1	GCF_024343575.1_genomic	99.98	0.02	5714792	130	205742	0.35	1000sp	Bacteroidota	Bacteroidia	Cytophagales	Spirosomataceae	Leadbetterella
GCF_007126775.1	GCF_007126775.1_genomic	91.89	0.04	3817647	254	21578	0.4	1000sp	Bacteroidota	Bacteroidia	Cytophagales	Cyclobacteriaceae	Cecembia
GCF_900129385.1	GCF_900129385.1_genomic	99.99	0.01	4198109	44	234433	0.37	1000sp	Bacteroidota	Bacteroidia	Flavobacteriales	Weeksellaceae	Chryseobacterium
GCF_900109345.1	GCF_900109345.1_genomic	100	0.07	4163533	26	574194	0.35	1000sp	Bacteroidota	Bacteroidia	Flavobacteriales	Flavobacteriaceae	Maribacter
GCF_008017835.1	GCF_008017835.1_genomic	99.76	0	2646399	63	207604	0.36	1000sp	Bacteroidota	Bacteroidia	Flavobacteriales	Flavobacteriaceae	Mesonia
GCF_014207135.1	GCF_014207135.1_genomic	100	0.65	6010249	29	417154	0.4	1000sp	Bacteroidota	Bacteroidia	Sphingobacteriales	Sphingobacteriaceae	Pedobacter
GCF_004801375.1	GCF_004801375.1_genomic	99.9	0.08	3856681	29	974477	0.39	1000sp	Bacteroidota	Bacteroidia	Flavobacteriales	Flavobacteriaceae	Flavobacterium
GCF_913063105.1	GCF_913063105.1_genomic	91.19	3.23	4928234	41	304543	0.4	1000sp	Bacteroidota	Bacteroidia	Bacteroidales	Prolixibacteraceae	Draconibacterium
GCF_900101815.1	GCF_900101815.1_genomic	99.98	0.05	4851997	52	450975	0.44	1000sp	Bacteroidota	Bacteroidia	Flavobacteriales	Flavobacteriaceae	Pricia
GCF_001280435.1	GCF_001280435.1_genomic	100	0.74	3827241	42	1998227	0.38	1000sp	Bacteroidota	Bacteroidia	Flavobacteriales	Flavobacteriaceae	Mangrovimonas_A
GCF_018860245.1	GCF_018860245.1_genomic	99.9	0.27	3726578	25	367666	0.35	1000sp	Bacteroidota	Bacteroidia	Flavobacteriales	Flavobacteriaceae	Tamlana_A
GCF_014643655.1	GCF_014643655.1_genomic	99.63	0.27	2716509	26	1586163	0.34	1000sp	Bacteroidota	Bacteroidia	Flavobacteriales	Flavobacteriaceae	Polaribacter_A
GCF_947496725.1	GCF_947496725.1_genomic	99.98	0.06	3291590	121	561742	0.38	1000sp	Bacteroidota	Bacteroidia	Flavobacteriales	Flavobacteriaceae	Dokdonia
GCF_026228885.1	GCF_026228885.1_genomic	98.53	0.21	3937193	13	776807	0.43	1000sp	Bacteroidota	Rhodothermia	Balneolales	Balneolaceae	Fodinibius
GCF_002708845.1	GCF_002708845.1_genomic	98.04	0.23	4353457	39	194882	0.41	1000sp	Bacteroidota	Bacteroidia	Flavobacteriales	Flavobacteriaceae	Leeuwenhoekiella
GCF_000174815.1	GCF_000174815.1_genomic	98.25	0.15	2064508	37	142500	0.48	1000sp	Bacteroidota	Bacteroidia	Bacteroidales	Porphyromonadaceae	Porphyromonas
GCF_017313785.1	GCF_017313785.1_genomic	99.99	0.72	4477476	29	297230	0.42	1000sp	Bacteroidota	Bacteroidia	Flavobacteriales	Flavobacteriaceae	Flagellimonas
GCF_000797445.1	GCF_000797445.1_genomic	99.6	4.54	4017534	46	181212	0.32	1000sp	Bacteroidota	Bacteroidia	Flavobacteriales	Flavobacteriaceae	Lacinutrix
GCF_018362995.1	GCF_018362995.1_genomic	99.99	0.19	5008467	1	5008467	0.36	1000sp	Bacteroidota	Bacteroidia	Flavobacteriales	Weeksellaceae	Chryseobacterium
GCF_900156735.1	GCF_900156735.1_genomic	99.97	0.35	5183225	27	624616	0.35	1000sp	Bacteroidota	Bacteroidia	Flavobacteriales	Weeksellaceae	Chryseobacterium
GCF_021538615.1	GCF_021538615.1_genomic	99.99	0.56	6259918	3	4951810	0.47	1000sp	Bacteroidota	Bacteroidia	Chitinophagales	Chitinophagaceae	Niabella
GCF_026625705.1	GCF_026625705.1_genomic	98.84	0.56	4440488	1	4440488	0.38	1000sp	Bacteroidota	Bacteroidia	Sphingobacteriales	Sphingobacteriaceae	Pedobacter
GCF_003867015.1	GCF_003867015.1_genomic	99.98	0.03	3511804	1	3511804	0.32	1000sp	Bacteroidota	Bacteroidia	Flavobacteriales	Flavobacteriaceae	Tenacibaculum
GCF_006575665.1	GCF_006575665.1_genomic	100	0.41	5550304	1	5550304	0.44	1000sp	Bacteroidota	Bacteroidia	Cytophagales	Cyclobacteriaceae	Echinicola
GCF_028829235.1	GCF_028829235.1_genomic	99.96	0.03	3660580	50	404126	0.32	1000sp	Bacteroidota	Bacteroidia	Flavobacteriales	Flavobacteriaceae	Tenacibaculum
GCF_013402795.1	GCF_013402795.1_genomic	99.99	0.1	3910334	1	3910334	0.39	1000sp	Bacteroidota	Bacteroidia	Flavobacteriales	Flavobacteriaceae	Costertonia
GCF_000828715.1	GCF_000828715.1_genomic	99.97	0.11	3811479	1	3811479	0.32	1000sp	Bacteroidota	Bacteroidia	Flavobacteriales	Flavobacteriaceae	Winogradskyella
GCF_946404925.1	GCF_946404925.1_genomic	90.84	2.32	3005489	82	86540	0.48	1000sp	Bacteroidota	Bacteroidia	Bacteroidales	Bacteroidaceae	Prevotella
GCF_014692495.1	GCF_014692495.1_genomic	99.9	0	3846391	94	102978	0.36	1000sp	Bacteroidota	Bacteroidia	Sphingobacteriales	Sphingobacteriaceae	Sphingobacterium
GCF_026126425.1	GCF_026126425.1_genomic	99.91	0.07	4148573	49	248687	0.4	1000sp	Bacteroidota	Bacteroidia	Flavobacteriales	Flavobacteriaceae	JAFMPW01
GCF_946479605.1	GCF_946479605.1_genomic	93.3	0.17	3887340	400	13015	0.42	1000sp	Bacteroidota	Bacteroidia	Chitinophagales	Chitinophagaceae	Lacibacter
GCF_016734815.1	GCF_016734815.1_genomic	100	0.31	5487430	87	114490	0.61	1000sp	Bacteroidota	Bacteroidia	Cytophagales	Hymenobacteraceae	Hymenobacter
GCF_010671595.1	GCF_010671595.1_genomic	100	0.08	3310663	26	1788650	0.48	1000sp	Bacteroidota	Bacteroidia	Flavobacteriales	Flavobacteriaceae	Muriicola
GCF_000973105.1	GCF_000973105.1_genomic	100	0.03	5521712	1	5521712	0.43	1000sp	Bacteroidota	Bacteroidia	Flavobacteriales	Flavobacteriaceae	Zobellia
GCF_018476645.1	GCF_018476645.1_genomic	99.96	0.06	2929928	27	507066	0.39	1000sp	Bacteroidota	Bacteroidia	Flavobacteriales	Flavobacteriaceae	Aequorivita
GCF_009905725.1	GCF_009905725.1_genomic	97.89	0.59	6060486	39	416347	0.44	1000sp	Bacteroidota	Bacteroidia	Cytophagales	Spirosomataceae	Leadbetterella
GCF_014205835.1	GCF_014205835.1_genomic	100	0.05	6065644	84	128853	0.38	1000sp	Bacteroidota	Bacteroidia	Sphingobacteriales	Sphingobacteriaceae	Pedobacter
GCF_012910715.1	GCF_012910715.1_genomic	100	0.38	5033523	37	369342	0.34	1000sp	Bacteroidota	Bacteroidia	Flavobacteriales	Flavobacteriaceae	Flavivirga
GCF_900119185.1	GCF_900119185.1_genomic	99.98	0.35	5026272	58	193933	0.45	1000sp	Bacteroidota	Bacteroidia	Flavobacteriales	Flavobacteriaceae	Sinomicrobium
GCF_003966335.1	GCF_003966335.1_genomic	99.99	0.39	2872100	1	2872100	0.41	1000sp	Bacteroidota	Bacteroidia	Flavobacteriales	Flavobacteriaceae	Nonlabens
GCF_029937855.1	GCF_029937855.1_genomic	99.89	0.62	3906436	80	88035	0.37	1000sp	Bacteroidota	Bacteroidia	Flavobacteriales	Flavobacteriaceae	Gramella
GCF_013042245.1	GCF_013042245.1_genomic	86.31	0.06	2575050	154	24339	0.33	1000sp	Bacteroidota	Bacteroidia	Flavobacteriales	Flavobacteriaceae	Winogradskyella
GCF_001422545.1	GCF_001422545.1_genomic	99.67	0.15	4780472	13	557215	0.38	1000sp	Bacteroidota	Bacteroidia	Sphingobacteriales	Sphingobacteriaceae	Pedobacter
GCF_003634825.1	GCF_003634825.1_genomic	99.99	0.14	2923941	1	2923941	0.33	1000sp	Bacteroidota	Bacteroidia	Flavobacteriales	Flavobacteriaceae	Flavobacterium
GCF_023674465.1	GCF_023674465.1_genomic	99.99	1.17	3101014	1	3101014	0.43	1000sp	Bacteroidota	Bacteroidia	Bacteroidales	Marinilabiliaceae	Geofilum
GCF_003634455.1	GCF_003634455.1_genomic	99.99	0.12	3745791	11	2140329	0.39	1000sp	Bacteroidota	Bacteroidia	Flavobacteriales	Flavobacteriaceae	Flavobacterium
GCF_003313325.1	GCF_003313325.1_genomic	96.99	1.37	4330132	29	1083426	0.37	1000sp	Bacteroidota	Bacteroidia	Sphingobacteriales	Sphingobacteriaceae	Pedobacter
GCF_019613795.1	GCF_019613795.1_genomic	99.9	0.11	2725095	1	2725095	0.37	1000sp	Bacteroidota	Bacteroidia	Flavobacteriales	Flavobacteriaceae	Flavobacterium
GCF_024628805.1	GCF_024628805.1_genomic	99.76	0.01	2961016	1	2961016	0.35	1000sp	Bacteroidota	Bacteroidia	Flavobacteriales	Flavobacteriaceae	Flavobacterium
GCF_001310225.1	GCF_001310225.1_genomic	99.97	0.09	3994770	1	3994770	0.32	1000sp	Bacteroidota	Bacteroidia	Flavobacteriales	Flavobacteriaceae	Pseudalgibacter
GCF_000759025.1	GCF_000759025.1_genomic	99.91	1.74	7868778	164	263211	0.51	1000sp	Bacteroidota	Bacteroidia	Chitinophagales	Saprospiraceae	Phaeodactylibacter
GCF_918731615.1	GCF_918731615.1_genomic	100	0.04	3700464	2	3696927	0.34	1000sp	Bacteroidota	Bacteroidia	Flavobacteriales	Flavobacteriaceae	Flavobacterium
GCF_020166345.1	GCF_020166345.1_genomic	100	0.01	3294130	64	585269	0.34	1000sp	Bacteroidota	Bacteroidia	Flavobacteriales	Flavobacteriaceae	Winogradskyella
GCF_016745235.1	GCF_016745235.1_genomic	99.54	0.04	4931506	10	1214495	0.39	1000sp	Bacteroidota	Bacteroidia	Flavobacteriales	Weeksellaceae	Chryseobacterium
GCF_021390245.1	GCF_021390245.1_genomic	99.99	0.08	6954195	53	265150	0.46	1000sp	Bacteroidota	Bacteroidia	Cytophagales	Spirosomataceae	Dyadobacter
GCF_000170795.1	GCF_000170795.1_genomic	99.96	0.05	5788054	47	239014	0.45	1000sp	Bacteroidota	Bacteroidia	Sphingobacteriales	Sphingobacteriaceae	Pedobacter
GCF_910577345.1	GCF_910577345.1_genomic	100	0.01	3445198	71	94192	0.51	1000sp	Bacteroidota	Bacteroidia	Bacteroidales	Muribaculaceae	Duncaniella
GCF_003859795.1	GCF_003859795.1_genomic	95.55	0.03	2306498	93	58950	0.5	1000sp	Bacteroidota	Bacteroidia	Bacteroidales	Bacteroidaceae	Alloprevotella
GCF_000423565.1	GCF_000423565.1_genomic	100	0.24	7600634	85	216479	0.42	1000sp	Bacteroidota	Bacteroidia	Cytophagales	Spirosomataceae	Runella
GCF_013822155.1	GCF_013822155.1_genomic	97.07	0.09	3413109	208	42540	0.34	1000sp	Bacteroidota	Bacteroidia	Flavobacteriales	Flavobacteriaceae	Flavobacterium
GCF_003335085.1	GCF_003335085.1_genomic	99.95	0.04	2977909	18	623060	0.31	1000sp	Bacteroidota	Bacteroidia	Flavobacteriales	Flavobacteriaceae	Polaribacter
GCF_020164495.1	GCF_020164495.1_genomic	100	0.1	3036088	53	1560201	0.36	1000sp	Bacteroidota	Bacteroidia	Flavobacteriales	Flavobacteriaceae	Psychroflexus
GCF_937903345.1	GCF_937903345.1_genomic	99.83	0.27	4921516	71	217212	0.36	1000sp	Bacteroidota	Bacteroidia	Cytophagales	Spirosomataceae	Emticicia
GCF_003815975.1	GCF_003815975.1_genomic	100	2.12	5318634	1	5318634	0.36	1000sp	Bacteroidota	Bacteroidia	Flavobacteriales	Weeksellaceae	Chryseobacterium
GCF_014349235.1	GCF_014349235.1_genomic	99.99	0.21	4838163	81	166426	0.4	1000sp	Bacteroidota	Bacteroidia	Flavobacteriales	Flavobacteriaceae	Euzebyella
GCF_002410825.1	GCF_002410825.1_genomic	98.11	0.1	3874486	79	178143	0.43	1000sp	Bacteroidota	Bacteroidia	Bacteroidales	Dysgonomonadaceae	Proteiniphilum
GCF_017498485.1	GCF_017498485.1_genomic	100	0.03	3890129	1	3890129	0.31	1000sp	Bacteroidota	Bacteroidia	Flavobacteriales	Flavobacteriaceae	Polaribacter
GCF_013166595.1	GCF_013166595.1_genomic	99.84	0.03	3510348	17	403616	0.47	1000sp	Bacteroidota	Bacteroidia	Bacteroidales	Bacteroidaceae	Prevotella
GCF_002754195.1	GCF_002754195.1_genomic	100	0.52	6328714	1	6328714	0.33	1000sp	Bacteroidota	Bacteroidia	Flavobacteriales	Flavobacteriaceae	Flavobacterium
GCF_008274585.1	GCF_008274585.1_genomic	99.43	0.59	4811172	27	683368	0.43	1000sp	Bacteroidota	Bacteroidia	Sphingobacteriales	Sphingobacteriaceae	BS3
GCF_008056315.1	GCF_008056315.1_genomic	100	0.23	4384604	25	1184192	0.33	1000sp	Bacteroidota	Bacteroidia	Flavobacteriales	Flavobacteriaceae	Seonamhaeicola
GCF_001050135.1	GCF_001050135.1_genomic	99.99	0.29	6158829	1	6158829	0.38	1000sp	Bacteroidota	Bacteroidia	Cytophagales	Cyclobacteriaceae	Cyclobacterium
GCF_003438995.1	GCF_003438995.1_genomic	99.89	0	4475735	64	178294	0.39	1000sp	Bacteroidota	Bacteroidia	Bacteroidales	Bacteroidaceae	OM05-12
GCF_029603165.1	GCF_029603165.1_genomic	100	0.24	4039961	21	677581	0.38	1000sp	Bacteroidota	Bacteroidia	Flavobacteriales	Flavobacteriaceae	JAQSVC01
GCF_003417065.2	GCF_003417065.2_genomic	99.99	0.39	4289656	106	121917	0.61	1000sp	Bacteroidota	Bacteroidia	Cytophagales	Hymenobacteraceae	Hymenobacter
GCF_907165195.1	GCF_907165195.1_genomic	99.83	0.19	3980026	1	3980026	0.39	1000sp	Bacteroidota	Bacteroidia	Flavobacteriales	Parvicellaceae	Parvicella
GCF_900108015.1	GCF_900108015.1_genomic	100	0.01	3439151	31	228498	0.33	1000sp	Bacteroidota	Bacteroidia	Flavobacteriales	Flavobacteriaceae	Flavobacterium
GCF_002933955.1	GCF_002933955.1_genomic	94.28	2.23	2881414	329	21065	0.47	1000sp	Bacteroidota	Bacteroidia	Bacteroidales	Bacteroidaceae	Alloprevotella
GCF_025947085.1	GCF_025947085.1_genomic	100	0	3465871	1	3465871	0.32	1000sp	Bacteroidota	Bacteroidia	Flavobacteriales	Flavobacteriaceae	Flavobacterium
GCF_000708265.2	GCF_000708265.2_genomic	99.95	0.64	5006523	15	551591	0.37	1000sp	Bacteroidota	Bacteroidia	Sphingobacteriales	Sphingobacteriaceae	Pedobacter
GCF_902506345.1	GCF_902506345.1_genomic	99.94	0	3580589	16	3429228	0.35	1000sp	Bacteroidota	Bacteroidia	Flavobacteriales	Flavobacteriaceae	Flavobacterium
GCF_022921095.1	GCF_022921095.1_genomic	100	0.32	5279535	3	5140525	0.57	1000sp	Bacteroidota	Bacteroidia	Cytophagales	Hymenobacteraceae	Hymenobacter
GCF_000436035.1	GCF_000436035.1_genomic	86.32	0.31	2983014	130	41585	0.46	1000sp	Bacteroidota	Bacteroidia	Bacteroidales	Bacteroidaceae	Prevotella
GCF_021389935.1	GCF_021389935.1_genomic	100	0.04	6523894	1	6523894	0.39	1000sp	Bacteroidota	Bacteroidia	Cytophagales	Cyclobacteriaceae	Fulvivirga
GCF_016924645.1	GCF_016924645.1_genomic	99.85	0.3	5176683	35	267822	0.55	1000sp	Bacteroidota	Bacteroidia	Cytophagales	Hymenobacteraceae	Rufibacter
GCF_900070205.1	GCF_900070205.1_genomic	97.52	0.25	2423295	35	138435	0.39	1000sp	Bacteroidota	Kryptoniia	Kryptoniales	Kryptoniaceae	Kryptonium
GCF_001643375.1	GCF_001643375.1_genomic	99.99	0.44	4110772	83	98567	0.37	1000sp	Bacteroidota	Bacteroidia	Flavobacteriales	Weeksellaceae	Epilithonimonas
GCF_030540825.1	GCF_030540825.1_genomic	100	0.92	5901487	4	5029545	0.33	1000sp	Bacteroidota	Bacteroidia	Flavobacteriales	Flavobacteriaceae	Flavivirga
GCF_003600625.1	GCF_003600625.1_genomic	100	0.08	4099663	1	4099663	0.36	1000sp	Bacteroidota	Bacteroidia	Chitinophagales	Chitinophagaceae	Arachidicoccus
GCF_030823405.1	GCF_030823405.1_genomic	99.89	0.24	4296724	1	4296724	0.34	1000sp	Bacteroidota	Bacteroidia	Flavobacteriales	Weeksellaceae	Chryseobacterium
GCF_000826645.1	GCF_000826645.1_genomic	99.97	0.06	3680502	72	397220	0.33	1000sp	Bacteroidota	Bacteroidia	Flavobacteriales	Flavobacteriaceae	Psychroserpens
GCF_009792895.1	GCF_009792895.1_genomic	98.92	1.39	3637851	10	591629	0.3	1000sp	Bdellovibrionota	Oligoflexia	Silvanigrellales	Silvanigrellaceae	Silvanigrella
GCF_002872415.1	GCF_002872415.1_genomic	99.91	0.88	3810309	1	3810309	0.41	1000sp	Bdellovibrionota	Bacteriovoracia	Bacteriovoracales	Bacteriovoracaceae	Bacteriovorax
GCF_000277405.1	GCF_000277405.1_genomic	99.99	0.06	1663456	1	1663456	0.39	1000sp	Campylobacterota	Campylobacteria	Campylobacterales	Helicobacteraceae	Helicobacter
GCF_026616895.1	GCF_026616895.1_genomic	99.59	0.05	1895982	62	168488	0.27	1000sp	Campylobacterota	Campylobacteria	Campylobacterales	Campylobacteraceae	Campylobacter_E
GCF_022369475.1	GCF_022369475.1_genomic	99.11	0.23	2187002	3	2058364	0.28	1000sp	Campylobacterota	Campylobacteria	Campylobacterales	Campylobacteraceae	Campylobacter_E
GCF_002139915.1	GCF_002139915.1_genomic	99.99	0.15	1593985	1	1593985	0.34	1000sp	Campylobacterota	Campylobacteria	Campylobacterales	Campylobacteraceae	Campylobacter
GCF_003660105.1	GCF_003660105.1_genomic	99.99	0.21	2108340	2	2006909	0.27	1000sp	Campylobacterota	Campylobacteria	Campylobacterales	Arcobacteraceae	Aliarcobacter
GCF_002633015.1	GCF_002633015.1_genomic	99.99	0.06	2255500	76	76856	0.42	1000sp	Campylobacterota	Campylobacteria	Campylobacterales	Sulfurimonadaceae	Sulfuricurvum
GCF_004116465.1	GCF_004116465.1_genomic	99.98	2.22	3272117	99	178510	0.28	1000sp	Campylobacterota	Campylobacteria	Campylobacterales	Arcobacteraceae	Arcobacter
GCF_001829715.1	GCF_001829715.1_genomic	99.92	0.1	2501187	128	36629	0.36	1000sp	Campylobacterota	Campylobacteria	Campylobacterales	Sulfurimonadaceae	Sulfurimonas
GCF_000010345.1	GCF_000010345.1_genomic	100	0.19	2562277	1	2562277	0.44	1000sp	Campylobacterota	Campylobacteria	Campylobacterales	Sulfurovaceae	Sulfurovum
GCF_900638335.1	GCF_900638335.1_genomic	100	0.04	1542878	1	1542878	0.3	1000sp	Campylobacterota	Campylobacteria	Campylobacterales	Campylobacteraceae	Campylobacter_D
GCF_016593235.1	GCF_016593235.1_genomic	100	0.01	1757120	2	1732647	0.39	1000sp	Campylobacterota	Campylobacteria	Campylobacterales	Nitratiruptoraceae	Nitratiruptor
GCF_000344295.2	GCF_000344295.2_genomic	99.68	1.9	2187351	273	16873	0.45	1000sp	Campylobacterota	Campylobacteria	Campylobacterales	Campylobacteraceae	Campylobacter_A
GCF_015679985.1	GCF_015679985.1_genomic	99.96	0.06	1800519	1	1800519	0.38	1000sp	Campylobacterota	Campylobacteria	Campylobacterales	Campylobacteraceae	Campylobacter_A
GCF_000476275.1	GCF_000476275.1_genomic	100	0.25	1625887	86	67455	0.39	1000sp	Campylobacterota	Campylobacteria	Campylobacterales	Helicobacteraceae	Helicobacter
GCF_028710345.1	GCF_028710345.1_genomic	100	4.5	3010580	46	280923	0.4	1000sp	Campylobacterota	Campylobacteria	Campylobacterales	Sulfurimonadaceae	Sulfuricurvum
GCF_937997535.1	GCF_937997535.1_genomic	99.78	1.64	2160695	109	31481	0.47	1000sp	Campylobacterota	Campylobacteria	Campylobacterales	Campylobacteraceae	Campylobacter_B
GCF_000012125.1	GCF_000012125.1_genomic	99.64	0.08	1051969	2	1044459	0.41	1000sp	Chlamydiota	Chlamydiia	Chlamydiales	Chlamydiaceae	Chlamydia
GCF_001306115.1	GCF_001306115.1_genomic	98.79	8.7	4338330	45	219703	0.55	1000sp	Chloroflexota	Anaerolineae	Anaerolineales	Anaerolineaceae	Ornatilinea
GCF_008974285.1	GCF_008974285.1_genomic	94.72	2.42	5603770	18	755686	0.61	1000sp	Chloroflexota	Ktedonobacteria	Ktedonobacterales	Ktedonobacteraceae	Thermogemmatispora
GCF_020829495.1	GCF_020829495.1_genomic	99.9	3.87	8512220	244	75275	0.42	1000sp	Cyanobacteriota	Cyanobacteriia	Cyanobacteriales	Nostocaceae	Nostoc
GCF_003208055.1	GCF_003208055.1_genomic	99.74	0.07	1795147	7	377251	0.34	1000sp	Cyanobacteriota	Cyanobacteriia	PCC-6307	Cyanobiaceae	Prochlorococcus_B
GCF_000760695.4	GCF_000760695.4_genomic	99.99	3.77	9949079	2	9494340	0.42	1000sp	Cyanobacteriota	Cyanobacteriia	Cyanobacteriales	Nostocaceae	Scytonema
GCF_014217855.1	GCF_014217855.1_genomic	99.99	0.19	2479254	1	2479254	0.61	1000sp	Cyanobacteriota	Cyanobacteriia	PCC-6307	Cyanobiaceae	Synechococcus_C
GCF_018502385.1	GCF_018502385.1_genomic	100	0.06	2752151	1	2752151	0.63	1000sp	Cyanobacteriota	Cyanobacteriia	PCC-6307	Cyanobiaceae	Vulcanococcus
GCF_009846485.1	GCF_009846485.1_genomic	99.99	0	4866307	1	4866307	0.52	1000sp	Cyanobacteriota	Cyanobacteriia	Cyanobacteriales	Geitlerinemaceae	Sodalinema
GCF_014698795.1	GCF_014698795.1_genomic	99.84	0.96	9033956	151	186744	0.41	1000sp	Cyanobacteriota	Cyanobacteriia	Cyanobacteriales	Nostocaceae	Nostoc
GCF_014279835.1	GCF_014279835.1_genomic	99.93	0.02	2451974	1	2451974	0.53	1000sp	Cyanobacteriota	Cyanobacteriia	PCC-6307	Cyanobiaceae	Synechococcus_C
GCF_026130175.1	GCF_026130175.1_genomic	100	0.06	6748224	171	76094	0.45	1000sp	Cyanobacteriota	Cyanobacteriia	Cyanobacteriales	Microcoleaceae	Microcoleus
GCF_000332095.2	GCF_000332095.2_genomic	99.95	1.7	5776957	3	5473176	0.55	1000sp	Cyanobacteriota	Cyanobacteriia	Phormidesmiales	Phormidesmiaceae	PCC-6406
GCF_000317435.1	GCF_000317435.1_genomic	99.98	0	6960392	4	6767834	0.4	1000sp	Cyanobacteriota	Cyanobacteriia	Cyanobacteriales	Nostocaceae	PCC-6303
GCF_001904635.1	GCF_001904635.1_genomic	100	1.07	5148315	68	132721	0.45	1000sp	Cyanobacteriota	Cyanobacteriia	Cyanobacteriales	Microcystaceae	Hydrococcus
GCF_021379005.1	GCF_021379005.1_genomic	99.92	0.15	5348817	1	5348817	0.5	1000sp	Cyanobacteriota	Cyanobacteriia	Leptolyngbyales	Leptolyngbyaceae	Leptodesmis
GCF_024345515.1	GCF_024345515.1_genomic	85.38	0.39	2592858	210	13378	0.69	1000sp	Cyanobacteriota	Cyanobacteriia	PCC-6307	Cyanobiaceae	Cyanobium
GCF_017312365.1	GCF_017312365.1_genomic	98.94	0.18	5294833	104	135250	0.39	1000sp	Cyanobacteriota	Cyanobacteriia	Cyanobacteriales	Microcystaceae	Chroococcus
GCF_000011345.1	GCF_000011345.1_genomic	99.98	0	2593857	1	2593857	0.54	1000sp	Cyanobacteriota	Cyanobacteriia	Thermosynechococcales	Thermosynechococcaceae	Thermosynechococcus
GCF_000316645.1	GCF_000316645.1_genomic	99.97	0.17	6718869	3	6635030	0.42	1000sp	Cyanobacteriota	Cyanobacteriia	Cyanobacteriales	Nostocaceae	Trichormus
GCF_026004075.1	GCF_026004075.1_genomic	99.92	1.09	3248096	2	2506593	0.62	1000sp	Deinococcota	Deinococci	Deinococcales	Thermaceae	Meiothermus
GCF_000252445.1	GCF_000252445.1_genomic	99.92	0.28	4406036	7	3137147	0.69	1000sp	Deinococcota	Deinococci	Deinococcales	Deinococcaceae	Deinococcus
GCF_001007995.1	GCF_001007995.1_genomic	99.96	0.1	3236984	1	3236984	0.7	1000sp	Deinococcota	Deinococci	Deinococcales	Deinococcaceae	Deinococcus
GCF_000183745.1	GCF_000183745.1_genomic	99.97	0.44	2439291	2	2303940	0.7	1000sp	Deinococcota	Deinococci	Deinococcales	Marinithermaceae	Oceanithermus
GCF_000378445.1	GCF_000378445.1_genomic	100	1.24	5003288	113	89445	0.62	1000sp	Deinococcota	Deinococci	Deinococcales	Deinococcaceae	Deinococcus
GCF_004801315.1	GCF_004801315.1_genomic	82.04	0.13	4619403	71	64271	0.62	1000sp	Deinococcota	Deinococci	Deinococcales	Deinococcaceae	Deinococcus
GCF_004758605.1	GCF_004758605.1_genomic	99.99	0.43	4346844	3	3062136	0.69	1000sp	Deinococcota	Deinococci	Deinococcales	Deinococcaceae	Deinococcus
GCF_000177215.2	GCF_000177215.2_genomic	100	0.09	4221670	3	4102695	0.66	1000sp	Desulfobacterota	Desulfovibrionia	Desulfovibrionales	Desulfovibrionaceae	Solidesulfovibrio
GCF_022808915.1	GCF_022808915.1_genomic	96.75	0.21	3904129	7	815047	0.65	1000sp	Desulfobacterota	Desulfovibrionia	Desulfovibrionales	Desulfovibrionaceae	Fundidesulfovibrio
GCF_000013405.1	GCF_000013405.1_genomic	100	2.67	3179300	1	3179300	0.51	1000sp	Desulfobacterota	Syntrophia	Syntrophales	Syntrophaceae	Syntrophus
GCF_000421605.1	GCF_000421605.1_genomic	100	0.24	1787382	46	108852	0.37	1000sp	Desulfobacterota	Thermodesulfobacteria	Thermodesulfobacteriales	Thermodesulfobacteriaceae	Thermodesulfobacterium
GCF_000934755.1	GCF_000934755.1_genomic	97.53	0.18	4809662	134	94829	0.45	1000sp	Desulfobacterota	Desulfovibrionia	Desulfovibrionales	Desulfonatronovibrionaceae	Desulfonatronovibrio
GCF_011927665.1	GCF_011927665.1_genomic	100	1.18	3643426	8	1155943	0.64	1000sp	Desulfobacterota	Desulfovibrionia	Desulfovibrionales	Desulfovibrionaceae	Desulfobaculum
GCF_022968795.1	GCF_022968795.1_genomic	99.37	3.13	5071096	98	144970	0.6	1000sp	Desulfobacterota	Desulfobacteria	Desulfobacterales	Desulfosarcinaceae	Desulfatitalea
GCF_030604225.1	GCF_030604225.1_genomic	92.31	1.19	3073811	204	20776	0.63	1000sp	Desulfobacterota	Desulfuromonadia	Desulfuromonadales	Geoalkalibacteraceae	Geoalkalibacter
GCF_003148885.1	GCF_003148885.1_genomic	99.99	1.73	2849881	78	95936	0.45	1000sp	Fibrobacterota	Fibrobacteria	Fibrobacterales	Fibrobacteraceae	Hallerella
GCF_900141705.1	GCF_900141705.1_genomic	100	0.71	3234975	72	93190	0.53	1000sp	Fibrobacterota	Fibrobacteria	Fibrobacterales	Fibrobacteraceae	Fibrobacter
GCF_000469385.1	GCF_000469385.1_genomic	99.93	0.11	2415750	79	84769	0.3	1000sp	Fusobacteriota	Fusobacteriia	Fusobacteriales	Leptotrichiaceae	Leptotrichia
GCF_004006635.1	GCF_004006635.1_genomic	100	0.71	2678415	1	2678415	0.34	1000sp	Fusobacteriota	Fusobacteriia	Fusobacteriales	Fusobacteriaceae	Fusobacterium_C
GCF_018128245.1	GCF_018128245.1_genomic	99.86	0.04	2076334	2	2038190	0.29	1000sp	Fusobacteriota	Fusobacteriia	Fusobacteriales	Leptotrichiaceae	JABCPH02
GCF_003391055.1	GCF_003391055.1_genomic	99.77	2.21	3358809	86	97131	0.34	1000sp	Fusobacteriota	Fusobacteriia	Fusobacteriales	Fusobacteriaceae	Psychrilyobacter
GCF_014202995.1	GCF_014202995.1_genomic	98.52	0.67	6784546	56	232001	0.69	1000sp	Gemmatimonadota	Gemmatimonadetes	Longimicrobiales	Longimicrobiaceae	Longimicrobium
GCF_900101905.1	GCF_900101905.1_genomic	100	1.24	9240716	57	503429	0.69	1000sp	Myxococcota	Myxococcia	Myxococcales	Myxococcaceae	Myxococcus
GCF_000013385.1	GCF_000013385.1_genomic	100	0.72	5013479	1	5013479	0.75	1000sp	Myxococcota	Myxococcia	Myxococcales	Anaeromyxobacteraceae	Anaeromyxobacter
GCF_900111765.1	GCF_900111765.1_genomic	100	1.28	10824667	42	755538	0.7	1000sp	Myxococcota	Myxococcia	Myxococcales	Myxococcaceae	Myxococcus
GCF_029946505.1	GCF_029946505.1_genomic	100	3.42	12686491	105	264221	0.69	1000sp	Myxococcota	Polyangia	Polyangiales	Polyangiaceae	Polyangium
GCF_022808855.1	GCF_022808855.1_genomic	100	0.53	5308132	80	112400	0.74	1000sp	Myxococcota	Myxococcia	Myxococcales	Anaeromyxobacteraceae	Anaeromyxobacter
GCF_023701485.1	GCF_023701485.1_genomic	100	3.33	9072081	165	134269	0.56	1000sp	Planctomycetota	Planctomycetia	Pirellulales	Pirellulaceae	Rhodopirellula
GCF_009618275.1	GCF_009618275.1_genomic	98.83	2.86	6245843	185	92046	0.62	1000sp	Planctomycetota	Planctomycetia	Pirellulales	Pirellulaceae	Roseimaritima
GCF_000165715.2	GCF_000165715.2_genomic	100	0.13	6006602	1	6006602	0.56	1000sp	Planctomycetota	Planctomycetia	Planctomycetales	Planctomycetaceae	Rubinisphaera
GCF_024584705.1	GCF_024584705.1_genomic	99.61	0.41	6429085	1	6429085	0.56	1000sp	Planctomycetota	Planctomycetia	Pirellulales	Pirellulaceae	Blastopirellula
GCF_000380505.1	GCF_000380505.1_genomic	100	1.73	4766107	20	396348	0.66	1000sp	Pseudomonadota	Alphaproteobacteria	Rhizobiales	Kaistiaceae	Kaistia
GCF_030815055.1	GCF_030815055.1_genomic	99.99	0.2	6348751	68	244403	0.59	1000sp	Pseudomonadota	Alphaproteobacteria	Rhizobiales	Rhizobiaceae	Rhizobium
GCF_011752565.1	GCF_011752565.1_genomic	100	0.84	6668369	121	192183	0.64	1000sp	Pseudomonadota	Gammaproteobacteria	Pseudomonadales	Pseudomonadaceae	Pseudomonas_E
GCF_000176235.1	GCF_000176235.1_genomic	100	0	4698244	5	2361996	0.45	1000sp	Pseudomonadota	Gammaproteobacteria	Enterobacterales	Vibrionaceae	Vibrio
GCF_004341085.1	GCF_004341085.1_genomic	100	0.99	4771401	29	880711	0.65	1000sp	Pseudomonadota	Alphaproteobacteria	Sphingomonadales	Sphingomonadaceae	Sphingomonas
GCF_019801965.1	GCF_019801965.1_genomic	99.97	0	4834008	32	503926	0.67	1000sp	Pseudomonadota	Alphaproteobacteria	Rhodobacterales	Rhodobacteraceae	Salipiger
GCF_013369335.1	GCF_013369335.1_genomic	99.98	0.01	4139863	36	731235	0.47	1000sp	Pseudomonadota	Gammaproteobacteria	Enterobacterales	Vibrionaceae	Vibrio
GCF_900445255.1	GCF_900445255.1_genomic	96.81	3.36	3005083	10	1297632	0.41	1000sp	Pseudomonadota	Gammaproteobacteria	Enterobacterales	Succinivibrionaceae	Anaerobiospirillum_A
GCF_004123845.1	GCF_004123845.1_genomic	100	0.02	6047226	76	584397	0.66	1000sp	Pseudomonadota	Alphaproteobacteria	Rhizobiales	Beijerinckiaceae	Bosea
GCF_009806555.1	GCF_009806555.1_genomic	100	0.88	6395352	67	240472	0.7	1000sp	Pseudomonadota	Alphaproteobacteria	Rhizobiales	Beijerinckiaceae	Methylobacterium
GCF_001468225.1	GCF_001468225.1_genomic	100	2.61	5130000	26	438927	0.65	1000sp	Pseudomonadota	Alphaproteobacteria	Sphingomonadales	Sphingomonadaceae	Sphingopyxis
GCF_021864465.1	GCF_021864465.1_genomic	95.38	0.38	2947391	76	270616	0.65	1000sp	Pseudomonadota	Alphaproteobacteria	Caulobacterales	Maricaulaceae	Hyphobacterium
GCF_009363755.1	GCF_009363755.1_genomic	100	0.24	3806748	1	3806748	0.68	1000sp	Pseudomonadota	Gammaproteobacteria	Pseudomonadales	Halomonadaceae	Halomonas
GCF_025397915.1	GCF_025397915.1_genomic	98.66	0.44	5108279	55	454300	0.66	1000sp	Pseudomonadota	Alphaproteobacteria	Rhizobiales	Tepidamorphaceae	Tepidamorphus
GCF_013009345.1	GCF_013009345.1_genomic	100	0.37	3800356	88	198090	0.39	1000sp	Pseudomonadota	Gammaproteobacteria	Pseudomonadales	Moraxellaceae	Acinetobacter
GCF_018449525.1	GCF_018449525.1_genomic	99.99	1	6038584	30	527535	0.62	1000sp	Pseudomonadota	Alphaproteobacteria	Rhizobiales	Xanthobacteraceae	Bradyrhizobium
GCF_018006725.1	GCF_018006725.1_genomic	100	7.12	5396575	462	18436	0.65	1000sp	Pseudomonadota	Alphaproteobacteria	Sphingomonadales	Sphingomonadaceae	Rhizorhabdus
GCF_015223195.1	GCF_015223195.1_genomic	99.99	0.12	3649071	24	317894	0.6	1000sp	Pseudomonadota	Gammaproteobacteria	Burkholderiales	Chitinibacteraceae	Chitinilyticum
GCF_024346995.1	GCF_024346995.1_genomic	100	0.04	3736840	2	2654073	0.43	1000sp	Pseudomonadota	Gammaproteobacteria	Enterobacterales	Vibrionaceae	Vibrio
GCF_900635445.1	GCF_900635445.1_genomic	99.87	2.77	5272556	1	5272556	0.56	1000sp	Pseudomonadota	Gammaproteobacteria	Enterobacterales	Enterobacteriaceae	Serratia_F
GCF_016703145.1	GCF_016703145.1_genomic	99.99	0.49	4006449	5	1330509	0.69	1000sp	Pseudomonadota	Gammaproteobacteria	Burkholderiales	Burkholderiaceae	Ottowia
GCF_002973535.1	GCF_002973535.1_genomic	100	0.01	4107985	23	338325	0.66	1000sp	Pseudomonadota	Alphaproteobacteria	Rhodobacterales	Rhodobacteraceae	Albidovulum
GCF_016613535.2	GCF_016613535.2_genomic	99.84	0.3	3933292	1	3933292	0.69	1000sp	Pseudomonadota	Gammaproteobacteria	Xanthomonadales	Xanthomonadaceae	Lysobacter
GCF_008808075.1	GCF_008808075.1_genomic	100	0.4	4056724	1	4056724	0.38	1000sp	Pseudomonadota	Gammaproteobacteria	Enterobacterales	Enterobacteriaceae	Proteus
GCF_946477055.1	GCF_946477055.1_genomic	96.87	0.34	3540856	381	12404	0.56	1000sp	Pseudomonadota	Gammaproteobacteria	Enterobacterales	Enterobacteriaceae	Lonsdalea
GCF_000364845.1	GCF_000364845.1_genomic	100	0.35	5358909	8	4439962	0.59	1000sp	Pseudomonadota	Gammaproteobacteria	Pseudomonadales	Oleiphilaceae	Marinobacter_A
GCF_011043735.1	GCF_011043735.1_genomic	100	1.05	7583859	88	240180	0.7	1000sp	Pseudomonadota	Alphaproteobacteria	Rhizobiales	Beijerinckiaceae	Methylobacterium
GCF_000972865.1	GCF_000972865.1_genomic	100	0.2	3891720	1	3891720	0.7	1000sp	Pseudomonadota	Gammaproteobacteria	Xanthomonadales	Xanthomonadaceae	Pseudoxanthomonas
GCF_900100365.1	GCF_900100365.1_genomic	100	1.67	6388314	9	5817980	0.58	1000sp	Pseudomonadota	Gammaproteobacteria	Pseudomonadales	Pseudomonadaceae	Pseudomonas_E
GCF_900302445.1	GCF_900302445.1_genomic	100	0.54	4404602	49	356211	0.64	1000sp	Pseudomonadota	Alphaproteobacteria	Rhodobacterales	Rhodobacteraceae	Palleronia
GCF_020667835.1	GCF_020667835.1_genomic	99.91	0	3030432	54	299798	0.63	1000sp	Pseudomonadota	Alphaproteobacteria	Rhodobacterales	Rhodobacteraceae	Roseinatronobacter
GCF_002954615.1	GCF_002954615.1_genomic	100	1.61	4885981	4	2977068	0.4	1000sp	Pseudomonadota	Gammaproteobacteria	Enterobacterales	Vibrionaceae	Photobacterium
GCF_003058085.1	GCF_003058085.1_genomic	99.99	0.07	4668162	49	208218	0.57	1000sp	Pseudomonadota	Alphaproteobacteria	Rhodobacterales	Rhodobacteraceae	Yoonia
GCF_018919485.1	GCF_018919485.1_genomic	100	0.01	3293789	33	3206207	0.42	1000sp	Pseudomonadota	Gammaproteobacteria	Pseudomonadales	Moraxellaceae	Psychrobacter
GCF_003054175.1	GCF_003054175.1_genomic	99.48	0.08	4845108	98	131377	0.66	1000sp	Pseudomonadota	Alphaproteobacteria	Rhodobacterales	Rhodobacteraceae	Allosediminivita
GCF_009295635.1	GCF_009295635.1_genomic	100	0	2985996	78	197985	0.67	1000sp	Pseudomonadota	Gammaproteobacteria	Nitrococcales	AK92	S0819
GCF_000422325.1	GCF_000422325.1_genomic	98.8	0.15	2836070	14	371183	0.43	1000sp	Pseudomonadota	Gammaproteobacteria	Pseudomonadales	Halomonadaceae	Marinospirillum
GCF_018811945.1	GCF_018811945.1_genomic	99.99	0.27	3396863	78	135188	0.6	1000sp	Pseudomonadota	Alphaproteobacteria	Acetobacterales	Acetobacteraceae	Gluconobacter
GCF_000224065.1	GCF_000224065.1_genomic	100	3.23	5524189	141	136427	0.62	1000sp	Pseudomonadota	Gammaproteobacteria	Chromatiales	Chromatiaceae	Imhoffiella
GCF_019285595.1	GCF_019285595.1_genomic	99.1	0.66	1888715	1	1888715	0.4	1000sp	Pseudomonadota	Gammaproteobacteria	Diplorickettsiales	Diplorickettsiaceae	Rickettsiella_B
GCF_902170305.1	GCF_902170305.1_genomic	100	0	5007657	40	333228	0.48	1000sp	Pseudomonadota	Gammaproteobacteria	Enterobacterales	Enterobacteriaceae	Yersinia
GCF_000314675.2	GCF_000314675.2_genomic	99.99	1.16	5261968	4	2643477	0.61	1000sp	Pseudomonadota	Alphaproteobacteria	Rhizobiales	Xanthobacteraceae	Afipia
GCF_019061185.1	GCF_019061185.1_genomic	99.35	0.08	3610959	161	154132	0.68	1000sp	Pseudomonadota	Alphaproteobacteria	Rhodobacterales	Rhodobacteraceae	Paracoccus
GCF_025917005.1	GCF_025917005.1_genomic	99.94	0	3618402	1	3618402	0.65	1000sp	Pseudomonadota	Alphaproteobacteria	Sphingomonadales	Sphingomonadaceae	Erythrobacter
GCF_030758615.1	GCF_030758615.1_genomic	99.99	0.27	2714786	1	2714786	0.34	1000sp	Pseudomonadota	Gammaproteobacteria	Enterobacterales	Enterobacteriaceae	Gilliamella
GCF_000971055.1	GCF_000971055.1_genomic	99.97	1.16	4631488	168	59796	0.64	1000sp	Pseudomonadota	Alphaproteobacteria	Sphingomonadales	Sphingomonadaceae	Rhizorhabdus
GCF_900172215.1	GCF_900172215.1_genomic	100	0.17	4543068	33	403937	0.57	1000sp	Pseudomonadota	Alphaproteobacteria	Rhodobacterales	Rhodobacteraceae	Ruegeria
GCF_002153745.1	GCF_002153745.1_genomic	68.92	0.36	3033468	176	51975	0.6	1000sp	Pseudomonadota	Alphaproteobacteria	Acetobacterales	Acetobacteraceae	Acetobacter
GCF_000334215.1	GCF_000334215.1_genomic	100	0.02	2847098	26	236076	0.63	1000sp	Pseudomonadota	Gammaproteobacteria	Pseudomonadales	Halomonadaceae	Vreelandella
GCF_016806065.1	GCF_016806065.1_genomic	99.99	0.19	5141700	5	4388604	0.61	1000sp	Pseudomonadota	Alphaproteobacteria	Rhizobiales	Rhizobiaceae	Allorhizobium
GCF_003116095.1	GCF_003116095.1_genomic	100	0.09	7352042	22	1296839	0.69	1000sp	Pseudomonadota	Alphaproteobacteria	Azospirillales	Azospirillaceae	Azospirillum
GCF_015476235.1	GCF_015476235.1_genomic	100	0.01	3858501	1	3858501	0.7	1000sp	Pseudomonadota	Gammaproteobacteria	Burkholderiales	Burkholderiaceae	Caldimonas
GCF_029909975.1	GCF_029909975.1_genomic	100	1.81	8564906	1	8564906	0.63	1000sp	Pseudomonadota	Alphaproteobacteria	Rhizobiales	Xanthobacteraceae	Bradyrhizobium
GCF_028830055.1	GCF_028830055.1_genomic	100	0.2	5997322	1	5997322	0.6	1000sp	Pseudomonadota	Gammaproteobacteria	Pseudomonadales	Pseudomonadaceae	Pseudomonas_E
GCF_001856665.1	GCF_001856665.1_genomic	99.99	0.42	3780829	4	3462926	0.67	1000sp	Pseudomonadota	Alphaproteobacteria	Rhodobacterales	Rhodobacteraceae	LPB0142
GCF_000599885.1	GCF_000599885.1_genomic	100	0.1	4091152	8	1139861	0.55	1000sp	Pseudomonadota	Gammaproteobacteria	Enterobacterales	Enterobacteriaceae	Erwinia
GCF_009497775.1	GCF_009497775.1_genomic	100	0.7	4159911	1	4159911	0.57	1000sp	Pseudomonadota	Gammaproteobacteria	Burkholderiales	Burkholderiaceae	Alcaligenes
GCF_013459645.1	GCF_013459645.1_genomic	100	1.73	6109677	3	5586823	0.62	1000sp	Pseudomonadota	Alphaproteobacteria	Rhizobiales	Rhizobiaceae	Martelella
GCF_000949135.2	GCF_000949135.2_genomic	100	0.02	7700664	26	696911	0.67	1000sp	Pseudomonadota	Gammaproteobacteria	Burkholderiales	Burkholderiaceae	Burkholderia
GCF_004346685.1	GCF_004346685.1_genomic	100	1.35	3861719	59	141201	0.46	1000sp	Pseudomonadota	Gammaproteobacteria	Burkholderiales	SMCO01	Sulfurirhabdus
GCF_001676615.1	GCF_001676615.1_genomic	99.71	6.76	7636828	140	171327	0.64	1000sp	Pseudomonadota	Alphaproteobacteria	Rhizobiales	Labraceae	Labrys
GCF_900560745.1	GCF_900560745.1_genomic	99.47	0.03	449035	3	440140	0.24	1000sp	Pseudomonadota	Gammaproteobacteria	Enterobacterales	Enterobacteriaceae_A	Buchnera
GCF_028550415.1	GCF_028550415.1_genomic	99.93	2.27	4002821	38	192632	0.61	1000sp	Pseudomonadota	Alphaproteobacteria	Caulobacterales	Caulobacteraceae	Asticcacaulis
GCF_937123735.1	GCF_937123735.1_genomic	99.8	0.83	2923820	50	106655	0.6	1000sp	Pseudomonadota	Alphaproteobacteria	Rhodobacterales	Rhodobacteraceae	Lentibacter
GCF_001984065.1	GCF_001984065.1_genomic	99.98	0	6384104	292	49190	0.61	1000sp	Pseudomonadota	Gammaproteobacteria	Pseudomonadales	Pseudomonadaceae	Pseudomonas_E
GCF_000964225.1	GCF_000964225.1_genomic	100	0.25	2687370	94	168569	0.56	1000sp	Pseudomonadota	Alphaproteobacteria	Acetobacterales	Acetobacteraceae	Acetobacter
GCF_000729995.1	GCF_000729995.1_genomic	100	5.85	10261891	216	208813	0.6	1000sp	Pseudomonadota	Gammaproteobacteria	Burkholderiales	Burkholderiaceae	Caballeronia
GCF_003026495.1	GCF_003026495.1_genomic	100	1.01	5840212	51	247340	0.48	1000sp	Pseudomonadota	Gammaproteobacteria	Enterobacterales	Vibrionaceae	Photobacterium
GCF_000186705.1	GCF_000186705.1_genomic	100	0.76	3117324	26	415825	0.65	1000sp	Pseudomonadota	Alphaproteobacteria	Sphingomonadales	Sphingomonadaceae	Alteriqipengyuania
GCF_004359965.1	GCF_004359965.1_genomic	99.67	3.97	2939468	133	42536	0.7	1000sp	Pseudomonadota	Gammaproteobacteria	Xanthomonadales	Xanthomonadaceae	Lysobacter
GCF_022790535.1	GCF_022790535.1_genomic	100	0.03	5911519	41	305570	0.57	1000sp	Pseudomonadota	Gammaproteobacteria	Pseudomonadales	Pseudomonadaceae	Pseudomonas_E
GCF_017302275.1	GCF_017302275.1_genomic	100	1.37	4409354	88	103506	0.64	1000sp	Pseudomonadota	Gammaproteobacteria	Burkholderiales	Rhodocyclaceae	Sulfuritalea
GCF_014652215.1	GCF_014652215.1_genomic	99.65	0.05	3623543	27	354348	0.62	1000sp	Pseudomonadota	Alphaproteobacteria	Rhodobacterales	Rhodobacteraceae	Gemmobacter_C
GCF_900111895.1	GCF_900111895.1_genomic	100	0	6239853	23	750639	0.6	1000sp	Pseudomonadota	Gammaproteobacteria	Pseudomonadales	Pseudomonadaceae	Pseudomonas_E
GCF_001639745.1	GCF_001639745.1_genomic	99.97	0	4013700	121	172005	0.45	1000sp	Pseudomonadota	Gammaproteobacteria	Pseudomonadales	Marinomonadaceae	Marinomonas
GCF_019904235.1	GCF_019904235.1_genomic	99.98	0.63	3377939	1	3377939	0.58	1000sp	Pseudomonadota	Alphaproteobacteria	Sphingomonadales	Sphingomonadaceae	Erythrobacter
GCF_012927115.1	GCF_012927115.1_genomic	100	0.16	4480713	5	3274587	0.66	1000sp	Pseudomonadota	Alphaproteobacteria	Sphingomonadales	Sphingomonadaceae	Sphingomonas
GCF_030316825.1	GCF_030316825.1_genomic	100	0.04	5808035	16	1130428	0.66	1000sp	Pseudomonadota	Gammaproteobacteria	Burkholderiales	Burkholderiaceae	Variovorax
GCF_001618085.1	GCF_001618085.1_genomic	100	1.25	2316621	67	131736	0.49	1000sp	Pseudomonadota	Gammaproteobacteria	Burkholderiales	Neisseriaceae	Neisseria
GCF_000014685.1	GCF_000014685.1_genomic	100	0.11	4706287	1	4706287	0.48	1000sp	Pseudomonadota	Gammaproteobacteria	Enterobacterales	Shewanellaceae	Shewanella
GCF_002532045.1	GCF_002532045.1_genomic	100	1.36	8428389	75	325395	0.64	1000sp	Pseudomonadota	Alphaproteobacteria	Rhizobiales	Xanthobacteraceae	Bradyrhizobium
GCF_900109705.1	GCF_900109705.1_genomic	99.7	0.14	4013190	39	274873	0.68	1000sp	Pseudomonadota	Alphaproteobacteria	Rhodobacterales	Rhodobacteraceae	Roseivivax
GCF_024653915.1	GCF_024653915.1_genomic	99.78	0.77	2730503	31	154958	0.58	1000sp	Pseudomonadota	Gammaproteobacteria	Acidiferrobacterales	Sulfurifustaceae	Sulfuricaulis
GCF_000272045.2	GCF_000272045.2_genomic	99.99	0.04	5009683	43	996529	0.45	1000sp	Pseudomonadota	Gammaproteobacteria	Enterobacterales	Vibrionaceae	Vibrio
GCF_020850895.1	GCF_020850895.1_genomic	95.41	3.02	2527251	146	38712	0.65	1000sp	Pseudomonadota	Gammaproteobacteria	Xanthomonadales	Xanthomonadaceae	Thermomonas
GCF_007993815.1	GCF_007993815.1_genomic	100	0.11	5022177	19	422994	0.65	1000sp	Pseudomonadota	Gammaproteobacteria	Burkholderiales	Burkholderiaceae	Acidovorax
GCF_900105115.1	GCF_900105115.1_genomic	100	0.89	6592588	2	6476037	0.6	1000sp	Pseudomonadota	Gammaproteobacteria	Pseudomonadales	Pseudomonadaceae	Pseudomonas_E
GCF_014841215.1	GCF_014841215.1_genomic	99.99	0.08	5494731	144	78176	0.63	1000sp	Pseudomonadota	Gammaproteobacteria	Xanthomonadales	Xanthomonadaceae	Pseudomarimonas
GCF_000513295.1	GCF_000513295.1_genomic	100	0.2	4365796	1	4365796	0.63	1000sp	Pseudomonadota	Alphaproteobacteria	Rhodospirillales	Magnetospirillaceae	Magnetospirillum
GCF_004328075.1	GCF_004328075.1_genomic	100	0.96	5020870	99	120665	0.69	1000sp	Pseudomonadota	Alphaproteobacteria	Rhizobiales	Ancalomicrobiaceae	Siculibacillus
GCF_016583785.1	GCF_016583785.1_genomic	100	1.02	5354126	247	43225	0.71	1000sp	Pseudomonadota	Gammaproteobacteria	Burkholderiales	Burkholderiaceae	Rubrivivax
GCF_003226555.1	GCF_003226555.1_genomic	100	0.12	5590663	42	602416	0.65	1000sp	Pseudomonadota	Alphaproteobacteria	Rhizobiales	Xanthobacteraceae	Rhodopseudomonas
GCF_000599985.1	GCF_000599985.1_genomic	100	0.51	3139412	1	3139412	0.34	1000sp	Pseudomonadota	Gammaproteobacteria	Enterobacterales	Enterobacteriaceae	Gilliamella
GCF_019392245.1	GCF_019392245.1_genomic	99.97	1.75	4308788	617	512414	0.57	1000sp	Pseudomonadota	Alphaproteobacteria	Rhodobacterales	Rhodobacteraceae	Sulfitobacter
GCF_003350405.1	GCF_003350405.1_genomic	100	0.42	4176944	31	336215	0.64	1000sp	Pseudomonadota	Alphaproteobacteria	Acetobacterales	Acetobacteraceae	Gluconacetobacter
GCF_025215095.1	GCF_025215095.1_genomic	100	0.4	4406783	82	303618	0.53	1000sp	Pseudomonadota	Gammaproteobacteria	Enterobacterales	Enterobacteriaceae	Dryocola
GCF_013181195.1	GCF_013181195.1_genomic	100	0.79	5633745	19	643962	0.68	1000sp	Pseudomonadota	Alphaproteobacteria	Caulobacterales	Caulobacteraceae	Caulobacter
GCF_014859475.1	GCF_014859475.1_genomic	97.64	2.33	2945442	354	12919	0.61	1000sp	Pseudomonadota	Gammaproteobacteria	Burkholderiales	Burkholderiaceae	Rhodoferax
GCF_002742625.1	GCF_002742625.1_genomic	100	3.38	5511152	2	5245821	0.67	1000sp	Pseudomonadota	Alphaproteobacteria	Caulobacterales	Caulobacteraceae	Caulobacter
GCF_019145375.1	GCF_019145375.1_genomic	99.84	0.14	5820959	5	4938646	0.6	1000sp	Pseudomonadota	Gammaproteobacteria	Pseudomonadales	Pseudomonadaceae	Pseudomonas_E
GCF_023195515.1	GCF_023195515.1_genomic	99.92	1.17	5974195	2	5920745	0.66	1000sp	Pseudomonadota	Gammaproteobacteria	Burkholderiales	Burkholderiaceae	Variovorax
GCF_023657445.1	GCF_023657445.1_genomic	99.96	0.04	3879443	3	3862884	0.56	1000sp	Pseudomonadota	Gammaproteobacteria	Pseudomonadales	Oleiphilaceae	Marinobacter
GCF_002072155.1	GCF_002072155.1_genomic	99.98	0.73	4584578	126	160967	0.63	1000sp	Pseudomonadota	Alphaproteobacteria	Rhodobacterales	Rhodobacteraceae	Roseovarius
GCF_009765975.1	GCF_009765975.1_genomic	97.08	1.96	8370829	116	332646	0.64	1000sp	Pseudomonadota	Alphaproteobacteria	Acetobacterales	Acetobacteraceae	Rhodopila
GCF_902497995.1	GCF_902497995.1_genomic	100	2.51	6465934	89	179378	0.59	1000sp	Pseudomonadota	Gammaproteobacteria	Pseudomonadales	Pseudomonadaceae	Pseudomonas_E
GCF_004020545.1	GCF_004020545.1_genomic	100	1.14	6993374	188	84884	0.63	1000sp	Pseudomonadota	Alphaproteobacteria	Rhizobiales	Rhizobiaceae	Mesorhizobium
GCF_003951285.1	GCF_003951285.1_genomic	100	0.7	6765052	81	356981	0.67	1000sp	Pseudomonadota	Gammaproteobacteria	Burkholderiales	Burkholderiaceae	Variovorax
GCF_018424695.1	GCF_018424695.1_genomic	99.99	0.06	4743308	231	43878	0.65	1000sp	Pseudomonadota	Alphaproteobacteria	Rhodobacterales	Rhodobacteraceae	Vannielia
GCF_001189235.2	GCF_001189235.2_genomic	100	0.5	8267832	36	809967	0.64	1000sp	Pseudomonadota	Alphaproteobacteria	Rhizobiales	Xanthobacteraceae	Bradyrhizobium
GCF_004011885.1	GCF_004011885.1_genomic	99.94	0.13	3263170	134	70438	0.49	1000sp	Pseudomonadota	Gammaproteobacteria	Enterobacterales	Enterobacteriaceae	Serratia_G
GCF_030866745.1	GCF_030866745.1_genomic	99.95	0.06	2656862	1	2656862	0.64	1000sp	Pseudomonadota	Alphaproteobacteria	Sphingomonadales	Sphingomonadaceae	Sphingomicrobium
GCF_000152625.1	GCF_000152625.1_genomic	99.98	0.02	3676244	4	3576288	0.64	1000sp	Pseudomonadota	Alphaproteobacteria	Rhodobacterales	Rhodobacteraceae	Roseovarius
GCF_018139645.1	GCF_018139645.1_genomic	99.45	0	4270485	94	407163	0.45	1000sp	Pseudomonadota	Gammaproteobacteria	Burkholderiales	Burkholderiaceae	Undibacterium
GCF_003851125.1	GCF_003851125.1_genomic	100	0.58	3619383	87	131112	0.57	1000sp	Pseudomonadota	Gammaproteobacteria	Burkholderiales	Sulfuriferulaceae	Sulfuriferula
GCF_013371495.1	GCF_013371495.1_genomic	99.96	0.06	2952860	33	2937629	0.58	1000sp	Pseudomonadota	Alphaproteobacteria	Sphingomonadales	Sphingomonadaceae	Erythrobacter
GCF_000586475.1	GCF_000586475.1_genomic	86.13	2.56	3427960	56	162339	0.43	1000sp	Pseudomonadota	Gammaproteobacteria	Pseudomonadales	Moraxellaceae	Psychrobacter
GCF_001425865.1	GCF_001425865.1_genomic	100	1.26	5274600	11	1428759	0.69	1000sp	Pseudomonadota	Gammaproteobacteria	Burkholderiales	Burkholderiaceae	LMDS01
GCF_001590905.1	GCF_001590905.1_genomic	100	0.05	5072299	40	315719	0.53	1000sp	Pseudomonadota	Gammaproteobacteria	Enterobacterales	Enterobacteriaceae	Serratia_J
GCF_962747995.1	GCF_962747995.1_genomic	99.99	0.11	2019266	63	103005	0.52	1000sp	Pseudomonadota	Gammaproteobacteria	Burkholderiales	Neisseriaceae	Neisseria
GCF_001677335.1	GCF_001677335.1_genomic	100	0.07	2995154	11	500932	0.65	1000sp	Pseudomonadota	Alphaproteobacteria	Sphingomonadales	Sphingomonadaceae	Erythrobacter
GCF_028750675.1	GCF_028750675.1_genomic	100	4.67	4613042	16	567227	0.42	1000sp	Pseudomonadota	Gammaproteobacteria	Enterobacterales	Shewanellaceae	Shewanella
GCF_002843605.1	GCF_002843605.1_genomic	100	2.06	6767994	1	6767994	0.61	1000sp	Pseudomonadota	Gammaproteobacteria	Pseudomonadales	Pseudomonadaceae	Pseudomonas_E
GCF_006337105.1	GCF_006337105.1_genomic	100	0.28	3005997	1	3005997	0.68	1000sp	Pseudomonadota	Gammaproteobacteria	Xanthomonadales	Xanthomonadaceae	Thermomonas
GCF_014489075.1	GCF_014489075.1_genomic	100	1.25	4870779	34	574827	0.66	1000sp	Pseudomonadota	Alphaproteobacteria	Sphingomonadales	Sphingomonadaceae	Sphingomonas
GCF_000686045.1	GCF_000686045.1_genomic	100	0.2	3769755	37	211209	0.61	1000sp	Pseudomonadota	Alphaproteobacteria	Kiloniellales	DSM-21159	Fodinicurvata
GCF_000015105.1	GCF_000015105.1_genomic	99.99	0	1160782	1	1160782	0.34	1000sp	Pseudomonadota	Gammaproteobacteria	PS1	Thioglobaceae	Ruthia
GCF_008000755.1	GCF_008000755.1_genomic	99.99	0.27	4430734	1	4430734	0.65	1000sp	Pseudomonadota	Alphaproteobacteria	Rhizobiales	Devosiaceae	Youhaiella
GCF_004342605.1	GCF_004342605.1_genomic	100	0.02	5132395	47	242168	0.69	1000sp	Pseudomonadota	Alphaproteobacteria	Caulobacterales	Caulobacteraceae	Caulobacter
GCF_947331435.1	GCF_947331435.1_genomic	100	2.28	8027369	49	576656	0.57	1000sp	Pseudomonadota	Alphaproteobacteria	Kiloniellales	Kiloniellaceae	Denitrobaculum
GCF_900116385.1	GCF_900116385.1_genomic	100	0.18	3791176	4	2498678	0.67	1000sp	Pseudomonadota	Gammaproteobacteria	Xanthomonadales	Xanthomonadaceae	Pseudoxanthomonas_A
GCF_009669325.1	GCF_009669325.1_genomic	99.08	0	3498676	3	2888489	0.61	1000sp	Pseudomonadota	Alphaproteobacteria	Rhodobacterales	Rhodobacteraceae	Roseovarius
GCF_025021925.1	GCF_025021925.1_genomic	93.32	0.01	553558	1	553558	0.3	1000sp	Pseudomonadota	Alphaproteobacteria	Rickettsiales	Anaplasmataceae	Wolbachia
GCF_900102625.1	GCF_900102625.1_genomic	100	0.35	5257076	54	235924	0.66	1000sp	Pseudomonadota	Gammaproteobacteria	Burkholderiales	Burkholderiaceae	Paracidovorax
GCF_003333315.1	GCF_003333315.1_genomic	99.93	0.9	3251406	4	1759369	0.64	1000sp	Pseudomonadota	Gammaproteobacteria	Acidiferrobacterales	Acidiferrobacteraceae	Acidiferrobacter
GCF_002836355.1	GCF_002836355.1_genomic	100	0.88	4894386	40	500391	0.41	1000sp	Pseudomonadota	Gammaproteobacteria	Enterobacterales	Moritellaceae	Moritella
GCF_027497995.1	GCF_027497995.1_genomic	100	0.16	4129999	18	2082918	0.63	1000sp	Pseudomonadota	Gammaproteobacteria	Xanthomonadales	Xanthomonadaceae	Stenotrophomonas
GCF_025985425.1	GCF_025985425.1_genomic	100	0.25	3325929	2	3315933	0.36	1000sp	Pseudomonadota	Gammaproteobacteria	Pseudomonadales	Pseudomonadaceae	Entomomonas
GCF_024529955.1	GCF_024529955.1_genomic	99.93	0.39	4499923	7	3009243	0.39	1000sp	Pseudomonadota	Gammaproteobacteria	Enterobacterales	Vibrionaceae	Photobacterium
GCF_021325795.1	GCF_021325795.1_genomic	100	0.3	6661182	20	959741	0.64	1000sp	Pseudomonadota	Gammaproteobacteria	Burkholderiales	Burkholderiaceae	Bordetella_C
GCF_002930615.1	GCF_002930615.1_genomic	100	0.01	3643199	33	236508	0.68	1000sp	Pseudomonadota	Gammaproteobacteria	Burkholderiales	Burkholderiaceae	Caldimonas
GCF_014199685.1	GCF_014199685.1_genomic	99.5	0.09	3756600	95	74920	0.65	1000sp	Pseudomonadota	Alphaproteobacteria	Sphingomonadales	Sphingomonadaceae	Sphingosinicella
GCF_016651255.1	GCF_016651255.1_genomic	78.42	0.66	4977657	179	35424	0.59	1000sp	Pseudomonadota	Gammaproteobacteria	Pseudomonadales	Pseudomonadaceae	Pseudomonas_E
GCF_001598455.1	GCF_001598455.1_genomic	100	0.03	4482342	168	50291	0.65	1000sp	Pseudomonadota	Alphaproteobacteria	Sphingomonadales	Sphingomonadaceae	Sphingomonas
GCF_026153455.1	GCF_026153455.1_genomic	99.99	0.15	4207651	1	4207651	0.59	1000sp	Pseudomonadota	Gammaproteobacteria	Pseudomonadales	Cellvibrionaceae	Marinimicrobium
GCF_937900395.1	GCF_937900395.1_genomic	99.99	2.1	4815939	256	30700	0.68	1000sp	Pseudomonadota	Alphaproteobacteria	Caulobacterales	Caulobacteraceae	Caulobacter
GCF_014205765.1	GCF_014205765.1_genomic	100	0.37	7088717	54	303652	0.67	1000sp	Pseudomonadota	Alphaproteobacteria	Azospirillales	Azospirillaceae	Nitrospirillum
GCF_003944755.1	GCF_003944755.1_genomic	99.97	0.63	3712677	51	253612	0.68	1000sp	Pseudomonadota	Alphaproteobacteria	Rhodobacterales	Rhodobacteraceae	Rhodovulum
GCF_900113255.1	GCF_900113255.1_genomic	100	0.36	4212260	66	222286	0.65	1000sp	Pseudomonadota	Alphaproteobacteria	Sphingomonadales	Sphingomonadaceae	Novosphingobium
GCF_016616885.1	GCF_016616885.1_genomic	99.99	0.09	8085095	1	8085095	0.63	1000sp	Pseudomonadota	Alphaproteobacteria	Rhizobiales	Xanthobacteraceae	Bradyrhizobium
GCF_017357385.1	GCF_017357385.1_genomic	100	0.15	6856000	6	4577533	0.61	1000sp	Pseudomonadota	Alphaproteobacteria	Rhizobiales	Rhizobiaceae	Rhizobium
GCF_003604195.1	GCF_003604195.1_genomic	100	0.04	3712388	55	354340	0.67	1000sp	Pseudomonadota	Gammaproteobacteria	Burkholderiales	Burkholderiaceae	Giesbergeria
GCF_024170465.1	GCF_024170465.1_genomic	97.99	0.02	2926162	4	1569220	0.6	1000sp	Pseudomonadota	Gammaproteobacteria	SLND01	SLND01	Natronospira
GCF_017744435.1	GCF_017744435.1_genomic	100	0.05	5639801	74	124470	0.63	1000sp	Pseudomonadota	Gammaproteobacteria	Pseudomonadales	Pseudomonadaceae	Pseudomonas_E
GCF_000384965.1	GCF_000384965.1_genomic	100	0.21	1624667	1	1624667	0.37	1000sp	Pseudomonadota	Alphaproteobacteria	Rhizobiales	Rhizobiaceae	Bartonella
GCF_013753875.1	GCF_013753875.1_genomic	98.03	0.15	2852448	23	343358	0.59	1000sp	Pseudomonadota	Gammaproteobacteria	Enterobacterales	Enterobacteriaceae	Pantoea
GCF_002294725.1	GCF_002294725.1_genomic	100	0.14	6328050	46	402824	0.63	1000sp	Pseudomonadota	Alphaproteobacteria	Rhizobiales	Rhizobiaceae	Mesorhizobium
GCF_004792415.1	GCF_004792415.1_genomic	100	0.01	4790329	3	4050173	0.55	1000sp	Pseudomonadota	Gammaproteobacteria	Enterobacterales	Enterobacteriaceae	Pantoea
GCF_000013145.1	GCF_000013145.1_genomic	99.95	0.01	1176248	1	1176248	0.3	1000sp	Pseudomonadota	Alphaproteobacteria	Rickettsiales	Anaplasmataceae	Ehrlichia
GCF_003259905.1	GCF_003259905.1_genomic	99.95	0.07	4658697	128	78586	0.64	1000sp	Pseudomonadota	Alphaproteobacteria	Rhodobacterales	Rhodobacteraceae	Salipiger
GCF_020171365.1	GCF_020171365.1_genomic	99.99	0.13	2692648	2	2613011	0.64	1000sp	Pseudomonadota	Alphaproteobacteria	Sphingomonadales	Sphingomonadaceae	Qipengyuania
GCF_008824185.1	GCF_008824185.1_genomic	99.99	0.1	4409379	4	2248278	0.68	1000sp	Pseudomonadota	Alphaproteobacteria	Rhodobacterales	Rhodobacteraceae	Paracoccus
GCF_003693445.1	GCF_003693445.1_genomic	100	0.01	4285433	175	65247	0.6	1000sp	Pseudomonadota	Gammaproteobacteria	Burkholderiales	Chromobacteriaceae	Aquitalea
GCF_947495275.1	GCF_947495275.1_genomic	99.99	0.04	5083760	60	268171	0.57	1000sp	Pseudomonadota	Alphaproteobacteria	Rhodobacterales	Rhodobacteraceae	Roseobacter
GCF_002749895.1	GCF_002749895.1_genomic	99.98	2.43	3617632	54	378365	0.43	1000sp	Pseudomonadota	Gammaproteobacteria	Enterobacterales	Vibrionaceae	Vibrio
GCF_000014785.1	GCF_000014785.1_genomic	99.96	0	3275944	1	3275944	0.68	1000sp	Pseudomonadota	Gammaproteobacteria	Nitrococcales	Halorhodospiraceae	Alkalilimnicola
GCF_007828835.1	GCF_007828835.1_genomic	100	0.39	6940936	37	435708	0.67	1000sp	Pseudomonadota	Gammaproteobacteria	Burkholderiales	Burkholderiaceae	Variovorax
GCF_001297125.1	GCF_001297125.1_genomic	100	2.53	7446015	82	215966	0.59	1000sp	Pseudomonadota	Gammaproteobacteria	Pseudomonadales	Pseudomonadaceae	Pseudomonas_E
GCF_001720465.1	GCF_001720465.1_genomic	99.99	1.03	2979257	1	2979257	0.65	1000sp	Pseudomonadota	Alphaproteobacteria	Sphingomonadales	Sphingomonadaceae	Erythrobacter
GCF_902806985.1	GCF_902806985.1_genomic	99.96	0.06	2510096	16	441728	0.5	1000sp	Pseudomonadota	Gammaproteobacteria	Enterobacterales	Alteromonadaceae	Pseudidiomarina
GCF_007065885.1	GCF_007065885.1_genomic	100	0.05	2608252	1	2608252	0.66	1000sp	Pseudomonadota	Alphaproteobacteria	Sphingomonadales	Sphingomonadaceae	Tsuneonella
GCF_014641715.1	GCF_014641715.1_genomic	100	0.22	4161929	36	265986	0.62	1000sp	Pseudomonadota	Gammaproteobacteria	Burkholderiales	Burkholderiaceae	Polaromonas
GCF_904846225.1	GCF_904846225.1_genomic	100	0.11	3336711	63	125380	0.42	1000sp	Pseudomonadota	Gammaproteobacteria	Pseudomonadales	Moraxellaceae	Psychrobacter
GCF_020831365.1	GCF_020831365.1_genomic	100	0.07	4677454	25	455629	0.64	1000sp	Pseudomonadota	Gammaproteobacteria	Burkholderiales	Burkholderiaceae	Telluria
GCF_009765445.1	GCF_009765445.1_genomic	100	0.16	5306339	31	5174029	0.54	1000sp	Pseudomonadota	Gammaproteobacteria	Enterobacterales	Enterobacteriaceae	Erwinia
GCF_004799495.1	GCF_004799495.1_genomic	99.97	0.09	3033329	14	367748	0.67	1000sp	Pseudomonadota	Alphaproteobacteria	Sphingomonadales	Sphingomonadaceae	Sphingomonas
GCF_003056355.1	GCF_003056355.1_genomic	99.99	3.61	4488200	55	179123	0.61	1000sp	Pseudomonadota	Alphaproteobacteria	Rhizobiales	Devosiaceae	Devosia
GCF_900492185.1	GCF_900492185.1_genomic	99.96	0.28	4658331	60	361199	0.63	1000sp	Pseudomonadota	Alphaproteobacteria	Rhizobiales	Rhizobiaceae	Allorhizobium
GCF_029223885.1	GCF_029223885.1_genomic	99.98	0.3	4751289	3	4376141	0.6	1000sp	Pseudomonadota	Alphaproteobacteria	Rhizobiales	Rhizobiaceae	Pararhizobium
GCF_900109565.1	GCF_900109565.1_genomic	99.97	0.12	3272897	11	457164	0.67	1000sp	Pseudomonadota	Alphaproteobacteria	Sphingomonadales	Sphingomonadaceae	Sphingomonas
GCF_018734325.1	GCF_018734325.1_genomic	99.97	0.04	3673651	1	3673651	0.48	1000sp	Pseudomonadota	Gammaproteobacteria	Methylococcales	Methylomonadaceae	Methylomonas
GCF_902506455.1	GCF_902506455.1_genomic	100	0.22	3772716	13	3661091	0.67	1000sp	Pseudomonadota	Alphaproteobacteria	Sphingomonadales	Sphingomonadaceae	Sphingomonas
GCF_000282575.1	GCF_000282575.1_genomic	100	0.08	5113042	168	54530	0.64	1000sp	Pseudomonadota	Gammaproteobacteria	Burkholderiales	Burkholderiaceae	Herbaspirillum
GCF_900019265.1	GCF_900019265.1_genomic	100	1.31	7279154	228	113721	0.62	1000sp	Pseudomonadota	Gammaproteobacteria	Burkholderiales	Burkholderiaceae	Paraburkholderia
GCF_016765775.1	GCF_016765775.1_genomic	100	0.08	4219778	52	531064	0.64	1000sp	Pseudomonadota	Alphaproteobacteria	Rhodobacterales	Rhodobacteraceae	Szabonella
GCF_003269065.1	GCF_003269065.1_genomic	100	0.09	5469042	130	78738	0.69	1000sp	Pseudomonadota	Gammaproteobacteria	Burkholderiales	Burkholderiaceae	Paracidovorax
GCF_023051175.1	GCF_023051175.1_genomic	99.88	0.26	3242962	44	321925	0.61	1000sp	Pseudomonadota	Gammaproteobacteria	Pseudomonadales	Alcanivoracaceae	Isoalcanivorax
GCF_022569295.1	GCF_022569295.1_genomic	97.94	0.89	3631465	2	2725887	0.65	1000sp	Pseudomonadota	Alphaproteobacteria	Sphingomonadales	Sphingomonadaceae	Pedomonas
GCF_001467585.1	GCF_001467585.1_genomic	100	0.83	3558106	34	756619	0.39	1000sp	Pseudomonadota	Gammaproteobacteria	Legionellales	Legionellaceae	Tatlockia
GCF_900167095.1	GCF_900167095.1_genomic	98.75	0.02	3512709	46	139127	0.45	1000sp	Pseudomonadota	Gammaproteobacteria	Pseudomonadales	Halomonadaceae	Oceanospirillum
GCF_001899765.1	GCF_001899765.1_genomic	100	0.42	3213355	74	86395	0.63	1000sp	Pseudomonadota	Gammaproteobacteria	Burkholderiales	Thiobacillaceae	Thiobacillus
GCF_900090205.1	GCF_900090205.1_genomic	100	0.1	4147342	1	4147342	0.64	1000sp	Pseudomonadota	Gammaproteobacteria	Burkholderiales	Chromobacteriaceae	Vogesella
GCF_022343555.1	GCF_022343555.1_genomic	100	0.31	4057300	109	2152396	0.59	1000sp	Pseudomonadota	Gammaproteobacteria	Pseudomonadales	Oleiphilaceae	Marinobacter
GCF_020991325.1	GCF_020991325.1_genomic	99.8	0.44	4947704	547	14424	0.66	1000sp	Pseudomonadota	Gammaproteobacteria	Burkholderiales	Burkholderiaceae	Bordetella_A
GCF_025548535.1	GCF_025548535.1_genomic	100	0.01	4185614	20	569399	0.52	1000sp	Pseudomonadota	Gammaproteobacteria	Burkholderiales	Burkholderiaceae	Undibacterium
GCF_900112265.1	GCF_900112265.1_genomic	100	0.44	6094166	130	85093	0.35	1000sp	Pseudomonadota	Gammaproteobacteria	Enterobacterales	Alteromonadaceae	Pseudoalteromonas
GCF_021010575.1	GCF_021010575.1_genomic	100	0.21	3800282	111	72853	0.46	1000sp	Pseudomonadota	Gammaproteobacteria	Enterobacterales	Enterobacteriaceae	Limnobaculum
GCF_900114765.1	GCF_900114765.1_genomic	99.99	0.1	3934694	55	153272	0.61	1000sp	Pseudomonadota	Gammaproteobacteria	Pseudomonadales	Pseudomonadaceae	Halopseudomonas
GCF_014042345.1	GCF_014042345.1_genomic	100	0.48	5766466	86	311224	0.66	1000sp	Pseudomonadota	Gammaproteobacteria	Burkholderiales	Burkholderiaceae	Rugamonas_A
GCF_004551525.1	GCF_004551525.1_genomic	99.99	0.67	5483755	449	118840	0.45	1000sp	Pseudomonadota	Gammaproteobacteria	Enterobacterales	Vibrionaceae	Vibrio
GCF_009806515.1	GCF_009806515.1_genomic	100	2.68	5871762	1148	8840	0.68	1000sp	Pseudomonadota	Alphaproteobacteria	Geminicoccales	Geminicoccaceae	Geminicoccus
GCF_016132545.1	GCF_016132545.1_genomic	100	0.15	4078570	1	4078570	0.57	1000sp	Pseudomonadota	Gammaproteobacteria	Pseudomonadales	Spongiibacteraceae	Spongiibacter_B
GCF_019966515.1	GCF_019966515.1_genomic	99.71	0.14	4755878	59	188589	0.58	1000sp	Pseudomonadota	Alphaproteobacteria	Rhodobacterales	Rhodobacteraceae	Roseovarius
GCF_000349945.1	GCF_000349945.1_genomic	100	0.83	5818755	2	5081166	0.65	1000sp	Pseudomonadota	Gammaproteobacteria	Burkholderiales	Rhodocyclaceae	Aromatoleum
GCF_016093295.1	GCF_016093295.1_genomic	99.97	0.45	3523118	23	345968	0.65	1000sp	Pseudomonadota	Gammaproteobacteria	Burkholderiales	Burkholderiaceae	Inhella
GCF_003417535.1	GCF_003417535.1_genomic	100	0.03	4583034	37	322739	0.7	1000sp	Pseudomonadota	Gammaproteobacteria	Burkholderiales	Burkholderiaceae	Hydrogenophaga
GCF_024170285.1	GCF_024170285.1_genomic	100	0.82	4572456	30	338945	0.63	1000sp	Pseudomonadota	Gammaproteobacteria	Nitrococcales	Aquisalimonadaceae	Natronocella
GCF_002001085.1	GCF_002001085.1_genomic	99.99	0.02	3815713	19	251857	0.65	1000sp	Pseudomonadota	Gammaproteobacteria	Xanthomonadales	Rhodanobacteraceae	Rhodanobacter
GCF_006442975.2	GCF_006442975.2_genomic	100	0.05	6183877	2	5723266	0.63	1000sp	Pseudomonadota	Alphaproteobacteria	Rhizobiales	Rhizobiaceae	Mesorhizobium
GCF_024810105.1	GCF_024810105.1_genomic	100	0.25	4620893	21	346767	0.68	1000sp	Pseudomonadota	Gammaproteobacteria	Xanthomonadales	Xanthomonadaceae	Stenotrophomonas
GCF_028618435.1	GCF_028618435.1_genomic	100	0.42	2238728	70	139410	0.38	1000sp	Pseudomonadota	Alphaproteobacteria	Rhizobiales	Rhizobiaceae	Bartonella
GCF_015354245.1	GCF_015354245.1_genomic	100	0.44	5987222	34	571981	0.63	1000sp	Pseudomonadota	Gammaproteobacteria	Burkholderiales	Burkholderiaceae	Diaphorobacter_A
GCF_007923445.1	GCF_007923445.1_genomic	99.93	0.43	4880907	146	218501	0.64	1000sp	Pseudomonadota	Alphaproteobacteria	Rhodobacterales	Rhodobacteraceae	Puniceibacterium
GCF_008123965.1	GCF_008123965.1_genomic	99.99	0.61	8826946	315	63341	0.63	1000sp	Pseudomonadota	Alphaproteobacteria	Rhizobiales	Xanthobacteraceae	Bradyrhizobium
GCF_023073415.1	GCF_023073415.1_genomic	100	2.84	8606252	86	348899	0.62	1000sp	Pseudomonadota	Alphaproteobacteria	Rhizobiales	Xanthobacteraceae	Bradyrhizobium
GCF_000175255.2	GCF_000175255.2_genomic	99.99	0.03	2143461	7	2021773	0.46	1000sp	Pseudomonadota	Alphaproteobacteria	Sphingomonadales	Sphingomonadaceae	Zymomonas
GCF_009720865.1	GCF_009720865.1_genomic	100	1.33	7031378	140	214763	0.61	1000sp	Pseudomonadota	Gammaproteobacteria	Burkholderiales	Burkholderiaceae	Pseudoduganella
GCF_029836375.1	GCF_029836375.1_genomic	100	0.52	4946682	37	376814	0.62	1000sp	Pseudomonadota	Gammaproteobacteria	Pseudomonadales	Pseudomonadaceae	Pseudomonas_E
GCF_016820575.1	GCF_016820575.1_genomic	99.93	0.02	3719614	11	1453143	0.58	1000sp	Pseudomonadota	Gammaproteobacteria	Pseudomonadales	Oleiphilaceae	Marinobacter
GCF_002934325.1	GCF_002934325.1_genomic	99.97	0.07	3577165	94	83453	0.58	1000sp	Pseudomonadota	Gammaproteobacteria	Pseudomonadales	Oleiphilaceae	Marinobacter
GCF_015069875.1	GCF_015069875.1_genomic	76.55	0.09	4034511	46	156363	0.46	1000sp	Pseudomonadota	Gammaproteobacteria	Enterobacterales	Shewanellaceae	Shewanella
GCF_022179725.1	GCF_022179725.1_genomic	100	0.97	6087464	120	224166	0.68	1000sp	Pseudomonadota	Alphaproteobacteria	Rhizobiales	Beijerinckiaceae	Methylobacterium
GCF_008085915.1	GCF_008085915.1_genomic	100	0.43	5355034	116	289359	0.61	1000sp	Pseudomonadota	Alphaproteobacteria	Rhodobacterales	Rhodobacteraceae	Oceaniglobus
GCF_026107455.2	GCF_026107455.2_genomic	100	0.2	3889357	32	241926	0.69	1000sp	Pseudomonadota	Gammaproteobacteria	Xanthomonadales	Xanthomonadaceae	Stenotrophomonas
GCF_000340865.1	GCF_000340865.1_genomic	99.84	0.03	810172	1	810172	0.31	1000sp	Pseudomonadota	Gammaproteobacteria	Burkholderiales	Burkholderiaceae_A	Kinetoplastibacterium
GCF_030540945.1	GCF_030540945.1_genomic	99.92	0.07	4169892	55	178183	0.57	1000sp	Pseudomonadota	Gammaproteobacteria	Pseudomonadales	Oleiphilaceae	Marinobacter
GCF_009828105.1	GCF_009828105.1_genomic	99.97	0.03	3106258	20	747857	0.56	1000sp	Pseudomonadota	Alphaproteobacteria	Sphingomonadales	Sphingomonadaceae	Altericroceibacterium
GCF_014925405.1	GCF_014925405.1_genomic	100	0.61	4745459	35	462978	0.41	1000sp	Pseudomonadota	Gammaproteobacteria	Enterobacterales	Alteromonadaceae	Pseudoalteromonas
GCF_003315195.1	GCF_003315195.1_genomic	96.91	2.14	2934640	75	73126	0.55	1000sp	Pseudomonadota	Gammaproteobacteria	Burkholderiales	Burkholderiaceae	Sutterella
GCF_002387245.1	GCF_002387245.1_genomic	100	0.05	3333272	23	213358	0.67	1000sp	Pseudomonadota	Alphaproteobacteria	Caulobacterales	Caulobacteraceae	Brevundimonas
GCF_008801475.1	GCF_008801475.1_genomic	100	1.26	6472558	59	381195	0.6	1000sp	Pseudomonadota	Gammaproteobacteria	Pseudomonadales	Pseudomonadaceae	Pseudomonas_E
GCF_000493015.1	GCF_000493015.1_genomic	100	0.04	4736514	1	4736514	0.56	1000sp	Pseudomonadota	Gammaproteobacteria	Enterobacterales	Enterobacteriaceae	Enterobacter
GCF_029991245.1	GCF_029991245.1_genomic	99.99	0.28	4957027	495	27581	0.68	1000sp	Pseudomonadota	Alphaproteobacteria	Rhizobiales	Xanthobacteraceae	Xanthobacter
GCF_003984625.1	GCF_003984625.1_genomic	100	0	5254730	92	177056	0.66	1000sp	Pseudomonadota	Gammaproteobacteria	Burkholderiales	Burkholderiaceae	Variovorax
GCF_000012725.1	GCF_000012725.1_genomic	100	0.13	3402093	1	3402093	0.62	1000sp	Pseudomonadota	Alphaproteobacteria	Rhizobiales	Xanthobacteraceae	Nitrobacter
GCF_009740395.1	GCF_009740395.1_genomic	100	0.21	3385676	8	783709	0.66	1000sp	Pseudomonadota	Gammaproteobacteria	Xanthomonadales	Xanthomonadaceae	Lysobacter_A
GCF_020535245.1	GCF_020535245.1_genomic	99.91	0.46	4053310	4	2866373	0.62	1000sp	Pseudomonadota	Alphaproteobacteria	Caulobacterales	Caulobacteraceae	Asticcacaulis
GCF_001422445.1	GCF_001422445.1_genomic	100	4.34	6735869	30	364919	0.7	1000sp	Pseudomonadota	Gammaproteobacteria	Burkholderiales	Burkholderiaceae	Pseudorhodoferax
GCF_015672735.1	GCF_015672735.1_genomic	100	0.19	4855249	84	129325	0.52	1000sp	Pseudomonadota	Gammaproteobacteria	Enterobacterales	Enterobacteriaceae	Citrobacter
GCF_030066995.1	GCF_030066995.1_genomic	99.97	0.47	3304791	9	476043	0.62	1000sp	Pseudomonadota	Alphaproteobacteria	Sphingomonadales	Sphingomonadaceae	Erythrobacter
GCF_020532675.1	GCF_020532675.1_genomic	100	0.03	3052537	4	2008862	0.51	1000sp	Pseudomonadota	Gammaproteobacteria	Burkholderiales	Methylophilaceae	Methylobacillus
GCF_947179115.1	GCF_947179115.1_genomic	100	0.03	2381376	48	356792	0.37	1000sp	Pseudomonadota	Alphaproteobacteria	Acetobacterales	Acetobacteraceae	Commensalibacter
GCF_003350925.1	GCF_003350925.1_genomic	99.97	0.21	5071276	33	457201	0.6	1000sp	Pseudomonadota	Gammaproteobacteria	Xanthomonadales	Rhodanobacteraceae	Dyella_C
GCF_029714305.1	GCF_029714305.1_genomic	100	0.31	8035627	1	8035627	0.63	1000sp	Pseudomonadota	Alphaproteobacteria	Rhizobiales	Xanthobacteraceae	Bradyrhizobium
GCF_002080045.1	GCF_002080045.1_genomic	100	0.98	7044803	73	479619	0.6	1000sp	Pseudomonadota	Gammaproteobacteria	Pseudomonadales	Pseudomonadaceae	Pseudomonas_E
GCF_946480385.1	GCF_946480385.1_genomic	95.02	0.74	6295567	201	45442	0.68	1000sp	Pseudomonadota	Alphaproteobacteria	Azospirillales	Azospirillaceae	Azospirillum
GCF_003031265.1	GCF_003031265.1_genomic	100	0.1	5269926	1	5269926	0.65	1000sp	Pseudomonadota	Alphaproteobacteria	Rhizobiales	Xanthobacteraceae	Rhodopseudomonas
GCF_900478135.1	GCF_900478135.1_genomic	99.98	0.33	3976274	1	3976274	0.52	1000sp	Pseudomonadota	Gammaproteobacteria	Enterobacterales	Enterobacteriaceae	Leminorella
GCF_005952805.1	GCF_005952805.1_genomic	100	0.05	4084412	1	4084412	0.66	1000sp	Pseudomonadota	Gammaproteobacteria	Burkholderiales	Burkholderiaceae	Inhella
GCF_030406085.1	GCF_030406085.1_genomic	99.99	0	1157164	1	1157164	0.4	1000sp	Pseudomonadota	Alphaproteobacteria	Rhizobiales	Rhizobiaceae	CALTWN01
GCF_900107585.1	GCF_900107585.1_genomic	99.69	0.39	4864068	98	247776	0.72	1000sp	Pseudomonadota	Alphaproteobacteria	Rhodobacterales	Rhodobacteraceae	Rubrimonas
GCF_900095735.1	GCF_900095735.1_genomic	99.17	0.01	5363581	32	329635	0.66	1000sp	Pseudomonadota	Gammaproteobacteria	Burkholderiales	Burkholderiaceae	Chitinasiproducens
GCF_936927845.1	GCF_936927845.1_genomic	99.98	0.87	3635619	71	166496	0.67	1000sp	Pseudomonadota	Alphaproteobacteria	Sphingomonadales	Sphingomonadaceae	Sphingomonas
GCF_014841615.1	GCF_014841615.1_genomic	100	0.39	4302246	78	231948	0.67	1000sp	Pseudomonadota	Alphaproteobacteria	Sphingomonadales	Sphingomonadaceae	Sphingomonas
GCF_009827575.1	GCF_009827575.1_genomic	100	0.05	2808696	2	2797261	0.64	1000sp	Pseudomonadota	Alphaproteobacteria	Sphingomonadales	Sphingomonadaceae	Alteriqipengyuania_A
GCF_024793895.1	GCF_024793895.1_genomic	100	0.04	4870234	17	601729	0.56	1000sp	Pseudomonadota	Gammaproteobacteria	Enterobacterales	Enterobacteriaceae	Serratia_F
GCF_005863185.1	GCF_005863185.1_genomic	99.95	1.9	6734981	1154	9419	0.6	1000sp	Pseudomonadota	Gammaproteobacteria	Pseudomonadales	Pseudomonadaceae	Pseudomonas_E
GCF_003606325.2	GCF_003606325.2_genomic	100	1.43	2276164	2	2234681	0.38	1000sp	Pseudomonadota	Alphaproteobacteria	Rhizobiales	Rhizobiaceae	Bartonella
GCF_030014915.1	GCF_030014915.1_genomic	100	0.05	5082209	27	651431	0.67	1000sp	Pseudomonadota	Gammaproteobacteria	Burkholderiales	Burkholderiaceae	JAUASW01
GCF_017220215.1	GCF_017220215.1_genomic	99.88	0.07	5755538	4	2932255	0.64	1000sp	Pseudomonadota	Gammaproteobacteria	Burkholderiales	Burkholderiaceae	Caballeronia
GCF_900177775.1	GCF_900177775.1_genomic	99.63	0.07	2574939	5	1833841	0.49	1000sp	Pseudomonadota	Gammaproteobacteria	Enterobacterales	Alteromonadaceae	Pseudidiomarina
GCF_900113735.1	GCF_900113735.1_genomic	100	3.7	8253313	95	163194	0.63	1000sp	Pseudomonadota	Alphaproteobacteria	Rhizobiales	Xanthobacteraceae	Bradyrhizobium
GCF_028023555.1	GCF_028023555.1_genomic	99.99	0	3883063	18	750821	0.58	1000sp	Pseudomonadota	Alphaproteobacteria	Rhodobacterales	Rhodobacteraceae	Thalassococcus_A
GCF_009827595.1	GCF_009827595.1_genomic	99.99	0.2	3474520	12	502492	0.59	1000sp	Pseudomonadota	Alphaproteobacteria	Sphingomonadales	Sphingomonadaceae	Altericroceibacterium
GCF_011742165.1	GCF_011742165.1_genomic	99.99	0.65	4701666	80	106214	0.64	1000sp	Pseudomonadota	Gammaproteobacteria	Pseudomonadales	Halomonadaceae	Billgrantia
GCF_017642925.1	GCF_017642925.1_genomic	99.99	0.3	3612559	35	162430	0.65	1000sp	Pseudomonadota	Alphaproteobacteria	Caulobacterales	Maricaulaceae	Maricaulis
GCF_000588875.1	GCF_000588875.1_genomic	96.09	6.19	5238558	199	74203	0.62	1000sp	Pseudomonadota	Alphaproteobacteria	Sphingomonadales	Sphingomonadaceae	Sphingobium
GCF_018449475.1	GCF_018449475.1_genomic	99.97	0.1	4216024	25	355368	0.67	1000sp	Pseudomonadota	Alphaproteobacteria	Rhizobiales	Xanthobacteraceae	Ancylobacter
GCF_018860965.1	GCF_018860965.1_genomic	100	0	4080301	19	605573	0.45	1000sp	Pseudomonadota	Gammaproteobacteria	Enterobacterales	Alteromonadaceae	Alteromonas
GCF_001598695.1	GCF_001598695.1_genomic	100	0.45	5793098	43	358212	0.55	1000sp	Pseudomonadota	Gammaproteobacteria	Enterobacterales	Enterobacteriaceae	Klebsiella
GCF_010983895.1	GCF_010983895.1_genomic	99.99	0.21	4236644	1	4236644	0.67	1000sp	Pseudomonadota	Gammaproteobacteria	Burkholderiales	Rhodocyclaceae	Nitrogeniibacter
GCF_008933605.1	GCF_008933605.1_genomic	98.29	0.96	3656294	299	20786	0.68	1000sp	Pseudomonadota	Alphaproteobacteria	Rhodobacterales	Rhodobacteraceae	Albidovulum
GCF_900445835.1	GCF_900445835.1_genomic	100	0.03	3780021	3	3721790	0.62	1000sp	Pseudomonadota	Gammaproteobacteria	Burkholderiales	Burkholderiaceae	Bordetella
GCF_003026455.1	GCF_003026455.1_genomic	100	4.84	6354436	73	230668	0.48	1000sp	Pseudomonadota	Gammaproteobacteria	Enterobacterales	Vibrionaceae	Photobacterium
GCF_008369125.1	GCF_008369125.1_genomic	100	0.72	4912968	6	842826	0.55	1000sp	Pseudomonadota	Gammaproteobacteria	Burkholderiales	Burkholderiaceae	Pusillimonas_B
GCF_002280785.1	GCF_002280785.1_genomic	99.24	3.69	3312271	36	225803	0.68	1000sp	Pseudomonadota	Alphaproteobacteria	Caulobacterales	Caulobacteraceae	Brevundimonas
GCF_001423245.1	GCF_001423245.1_genomic	99.93	0.34	4415253	30	370590	0.68	1000sp	Pseudomonadota	Alphaproteobacteria	Rhizobiales	Rhizobiaceae	Aureimonas
GCF_005222815.1	GCF_005222815.1_genomic	100	1.77	6313343	31	1093183	0.71	1000sp	Pseudomonadota	Alphaproteobacteria	Acetobacterales	Acetobacteraceae	Falsiroseomonas
GCF_030651625.1	GCF_030651625.1_genomic	99.98	0.52	4271045	39	198839	0.63	1000sp	Pseudomonadota	Gammaproteobacteria	Burkholderiales	Burkholderiaceae	Hydrogenophaga
GCF_019242355.1	GCF_019242355.1_genomic	97.59	1.9	2622057	287	13891	0.66	1000sp	Pseudomonadota	Alphaproteobacteria	Sphingomonadales	Sphingomonadaceae	Sphingomicrobium
GCF_025946765.1	GCF_025946765.1_genomic	99.99	0.18	4115593	1	4115593	0.51	1000sp	Pseudomonadota	Gammaproteobacteria	Enterobacterales	Enterobacteriaceae	Pectobacterium_A
GCF_016756595.1	GCF_016756595.1_genomic	100	0.92	7416043	5	6652372	0.62	1000sp	Pseudomonadota	Alphaproteobacteria	Rhizobiales	Rhizobiaceae	Mesorhizobium
GCF_004341245.1	GCF_004341245.1_genomic	96.45	0.12	4397582	61	204463	0.71	1000sp	Pseudomonadota	Gammaproteobacteria	Competibacterales	Competibacteraceae	Plasticicumulans_A
GCF_900128735.1	GCF_900128735.1_genomic	99.86	0.04	451961	2	443747	0.24	1000sp	Pseudomonadota	Gammaproteobacteria	Enterobacterales	Enterobacteriaceae_A	Buchnera
GCF_021272385.1	GCF_021272385.1_genomic	99.81	0.78	4461573	10	1209233	0.42	1000sp	Pseudomonadota	Gammaproteobacteria	Enterobacterales	Vibrionaceae	Vibrio
GCF_000174355.1	GCF_000174355.1_genomic	100	0.47	4228787	20	395779	0.65	1000sp	Pseudomonadota	Gammaproteobacteria	Burkholderiales	Chromobacteriaceae	Pseudogulbenkiania
GCF_000745855.1	GCF_000745855.1_genomic	99.62	0.01	6535173	132	123864	0.7	1000sp	Pseudomonadota	Gammaproteobacteria	Burkholderiales	Burkholderiaceae	Xenophilus
GCF_947250645.1	GCF_947250645.1_genomic	99.99	0.6	1407591	1	1407591	0.34	1000sp	Pseudomonadota	Alphaproteobacteria	Rickettsiales	Anaplasmataceae	Wolbachia
GCF_001517545.1	GCF_001517545.1_genomic	100	0.33	2942326	9	597513	0.59	1000sp	Pseudomonadota	Gammaproteobacteria	Burkholderiales	Burkholderiaceae	Limnohabitans_A
GCF_000379525.1	GCF_000379525.1_genomic	100	1.97	6908745	213	82803	0.64	1000sp	Pseudomonadota	Gammaproteobacteria	Chromatiales	Chromatiaceae	Lamprocystis
GCF_002847985.1	GCF_002847985.1_genomic	100	0.11	2311158	22	278214	0.49	1000sp	Pseudomonadota	Gammaproteobacteria	Burkholderiales	Neisseriaceae	Neisseria
GCF_000443165.1	GCF_000443165.1_genomic	100	0.46	4145786	135	115321	0.64	1000sp	Pseudomonadota	Gammaproteobacteria	Burkholderiales	Rhodocyclaceae	Thauera
GCF_020524285.1	GCF_020524285.1_genomic	100	0.82	5725348	49	248760	0.67	1000sp	Pseudomonadota	Alphaproteobacteria	Rhodobacterales	Rhodobacteraceae	Salipiger
GCF_029633825.1	GCF_029633825.1_genomic	100	1.52	9436857	7	3261244	0.66	1000sp	Pseudomonadota	Gammaproteobacteria	Burkholderiales	Burkholderiaceae	Burkholderia
GCF_014636095.1	GCF_014636095.1_genomic	100	0.25	3546084	29	406095	0.38	1000sp	Pseudomonadota	Gammaproteobacteria	Pseudomonadales	Moraxellaceae	Acinetobacter
GCF_016031655.1	GCF_016031655.1_genomic	99.94	0.44	7794411	83	202190	0.64	1000sp	Pseudomonadota	Alphaproteobacteria	Rhizobiales	Xanthobacteraceae	Bradyrhizobium
GCF_006715485.1	GCF_006715485.1_genomic	99.99	0.34	6724496	13	1881536	0.66	1000sp	Pseudomonadota	Gammaproteobacteria	Burkholderiales	Burkholderiaceae	Telluria
GCF_001713395.1	GCF_001713395.1_genomic	99.99	1.19	6626583	3	4147868	0.62	1000sp	Pseudomonadota	Alphaproteobacteria	Rhizobiales	Rhizobiaceae	Shinella
GCF_000372885.1	GCF_000372885.1_genomic	100	0.12	4161309	4	4123015	0.66	1000sp	Pseudomonadota	Gammaproteobacteria	Burkholderiales	Rhodocyclaceae	Methyloversatilis
GCF_003171715.1	GCF_003171715.1_genomic	100	0.08	3474569	20	439920	0.64	1000sp	Pseudomonadota	Alphaproteobacteria	Sphingomonadales	Sphingomonadaceae	Novosphingobium
GCF_008710275.1	GCF_008710275.1_genomic	99.99	0.04	3905125	11	653040	0.68	1000sp	Pseudomonadota	Alphaproteobacteria	Rhodobacterales	Rhodobacteraceae	Oceanicola
GCF_000176155.1	GCF_000176155.1_genomic	100	0.27	3815101	11	877075	0.44	1000sp	Pseudomonadota	Gammaproteobacteria	Enterobacterales	Vibrionaceae	Vibrio
GCF_946902045.1	GCF_946902045.1_genomic	100	0.05	2354813	1	2354813	0.49	1000sp	Pseudomonadota	Gammaproteobacteria	Burkholderiales	Neisseriaceae	Neisseria
GCF_008189525.1	GCF_008189525.1_genomic	84.3	0.01	616088	1	616088	0.3	1000sp	Pseudomonadota	Alphaproteobacteria	Rickettsiales_A	1604HC	Nesciobacter
GCF_000661955.1	GCF_000661955.1_genomic	100	0.17	4648976	1	4648976	0.67	1000sp	Pseudomonadota	Gammaproteobacteria	Xanthomonadales	Xanthomonadaceae	Stenotrophomonas
GCF_008033135.1	GCF_008033135.1_genomic	100	0.43	4325960	1	4325960	0.64	1000sp	Pseudomonadota	Gammaproteobacteria	Burkholderiales	Chitinibacteraceae	Chitinolyticbacter
GCF_020025155.1	GCF_020025155.1_genomic	100	0.03	3653147	1	3653147	0.61	1000sp	Pseudomonadota	Gammaproteobacteria	Pseudomonadales	Pseudomonadaceae	Halopseudomonas
GCF_904848165.1	GCF_904848165.1_genomic	99.98	0.57	3696886	1	3696886	0.45	1000sp	Pseudomonadota	Gammaproteobacteria	Pseudomonadales	Moraxellaceae	Psychrobacter
GCF_003721245.1	GCF_003721245.1_genomic	100	0	3456993	25	539763	0.45	1000sp	Pseudomonadota	Gammaproteobacteria	Pseudomonadales	Marinomonadaceae	Marinomonas
GCF_000484635.1	GCF_000484635.1_genomic	100	0.13	3681020	24	474156	0.66	1000sp	Pseudomonadota	Gammaproteobacteria	Burkholderiales	Burkholderiaceae	Comamonas_C
GCF_019423025.1	GCF_019423025.1_genomic	100	0.2	1985458	19	163685	0.39	1000sp	Pseudomonadota	Gammaproteobacteria	Enterobacterales	Pasteurellaceae	Haemophilus_D
GCF_900637585.1	GCF_900637585.1_genomic	100	0.3	3458917	1	3458917	0.38	1000sp	Pseudomonadota	Gammaproteobacteria	Legionellales	Legionellaceae	Legionella
GCF_030711405.1	GCF_030711405.1_genomic	100	0.54	5953864	140	115522	0.65	1000sp	Pseudomonadota	Gammaproteobacteria	Burkholderiales	Burkholderiaceae	Telluria
GCF_900143275.1	GCF_900143275.1_genomic	99.96	0.01	2928185	2	2871606	0.43	1000sp	Pseudomonadota	Gammaproteobacteria	Burkholderiales	Nitrosomonadaceae	Nitrosomonas
GCF_000803315.1	GCF_000803315.1_genomic	100	0.35	4922167	3	4068673	0.52	1000sp	Pseudomonadota	Gammaproteobacteria	Enterobacterales	Enterobacteriaceae	Pectobacterium
GCF_018069895.1	GCF_018069895.1_genomic	99.95	0.31	3677288	83	195186	0.65	1000sp	Pseudomonadota	Alphaproteobacteria	Rhodobacterales	Rhodobacteraceae	Roseovarius
GCF_003665155.1	GCF_003665155.1_genomic	99.47	0.11	2877040	63	84398	0.47	1000sp	Pseudomonadota	Zetaproteobacteria	Mariprofundales	Mariprofundaceae	Mariprofundus
GCF_001517585.1	GCF_001517585.1_genomic	99.98	0.1	3354638	4	2631035	0.62	1000sp	Pseudomonadota	Alphaproteobacteria	Rhodobacterales	Rhodobacteraceae	Roseinatronobacter
GCF_000164865.1	GCF_000164865.1_genomic	99.99	0.13	4814049	1	4814049	0.57	1000sp	Pseudomonadota	Gammaproteobacteria	Enterobacterales	Enterobacteriaceae	Enterobacter_B
GCF_024449095.1	GCF_024449095.1_genomic	100	0.47	5023560	3	3304711	0.45	1000sp	Pseudomonadota	Gammaproteobacteria	Enterobacterales	Vibrionaceae	Vibrio
GCF_014198605.1	GCF_014198605.1_genomic	100	0	6340321	48	328614	0.62	1000sp	Pseudomonadota	Alphaproteobacteria	Rhizobiales	Rhizobiaceae	Rhizobium
GCF_000302535.1	GCF_000302535.1_genomic	100	0.02	5196935	1	5196935	0.65	1000sp	Pseudomonadota	Gammaproteobacteria	Burkholderiales	Burkholderiaceae	Acidovorax
GCF_003385775.1	GCF_003385775.1_genomic	100	0.01	2947125	12	2859829	0.6	1000sp	Pseudomonadota	Alphaproteobacteria	Sphingomonadales	Sphingomonadaceae	Parasphingopyxis
GCF_001550065.1	GCF_001550065.1_genomic	100	12	4557777	36	311509	0.56	1000sp	Pseudomonadota	Alphaproteobacteria	Sphingomonadales	Kordiimonadaceae	Kordiimonas
GCF_018263925.1	GCF_018263925.1_genomic	99.27	1.35	5014898	49	199845	0.51	1000sp	Pseudomonadota	Gammaproteobacteria	Pseudomonadales	Endozoicomonadaceae	Kistimonas
GCF_900094925.1	GCF_900094925.1_genomic	100	0.2	4841527	32	337239	0.54	1000sp	Pseudomonadota	Gammaproteobacteria	Enterobacterales	Enterobacteriaceae	Kosakonia
GCF_000190415.1	GCF_000190415.1_genomic	99.99	0.42	2847648	20	388114	0.42	1000sp	Pseudomonadota	Alphaproteobacteria	Paracaedibacterales	Paracaedibacteraceae	Odyssella
GCF_022449185.1	GCF_022449185.1_genomic	100	0.03	3807517	23	356279	0.38	1000sp	Pseudomonadota	Gammaproteobacteria	Pseudomonadales	Moraxellaceae	Acinetobacter
GCF_004343305.1	GCF_004343305.1_genomic	100	0.25	3452107	57	185357	0.68	1000sp	Pseudomonadota	Gammaproteobacteria	Xanthomonadales	UBA2363	Pseudofulvimonas
GCF_008830365.1	GCF_008830365.1_genomic	100	0.01	5072367	21	931850	0.55	1000sp	Pseudomonadota	Gammaproteobacteria	Enterobacterales	Enterobacteriaceae	Serratia_J
GCF_016629665.1	GCF_016629665.1_genomic	99.69	0.2	4193531	20	537042	0.62	1000sp	Pseudomonadota	Alphaproteobacteria	Rhodobacterales	Rhodobacteraceae	Paracoccus
GCF_900639915.1	GCF_900639915.1_genomic	100	0.33	2693561	54	182491	0.41	1000sp	Pseudomonadota	Gammaproteobacteria	Legionellales	Legionellaceae	Legionella_A
GCF_003402575.1	GCF_003402575.1_genomic	98.63	2.48	2621983	2	1920098	0.57	1000sp	Pseudomonadota	Gammaproteobacteria	Burkholderiales	Burkholderiaceae	Mesosutterella
GCF_009827495.1	GCF_009827495.1_genomic	99.99	0.06	2750510	2	2124617	0.66	1000sp	Pseudomonadota	Alphaproteobacteria	Sphingomonadales	Sphingomonadaceae	Tsuneonella
GCF_001854125.1	GCF_001854125.1_genomic	99.92	0	4121005	1	4121005	0.56	1000sp	Pseudomonadota	Gammaproteobacteria	Pseudomonadales	Oleiphilaceae	Marinobacter
GCF_003101015.1	GCF_003101015.1_genomic	100	0.01	2263191	1	2263191	0.4	1000sp	Pseudomonadota	Gammaproteobacteria	Enterobacterales	Pasteurellaceae	Actinobacillus_A
GCF_023571765.1	GCF_023571765.1_genomic	100	0.65	5829267	78	242177	0.68	1000sp	Pseudomonadota	Alphaproteobacteria	Rhizobiales	Xanthobacteraceae	Xanthobacter
GCF_018881775.1	GCF_018881775.1_genomic	99.98	0.01	1653530	10	1628216	0.46	1000sp	Pseudomonadota	Gammaproteobacteria	Burkholderiales	Burkholderiaceae	Polynucleobacter
GCF_002077695.1	GCF_002077695.1_genomic	99.93	0.58	4960415	83	204505	0.6	1000sp	Pseudomonadota	Gammaproteobacteria	Enterobacterales	Enterobacteriaceae	Pantoea
GCF_030676955.1	GCF_030676955.1_genomic	98.61	0.15	2270614	9	436425	0.53	1000sp	Pseudomonadota	Gammaproteobacteria	Pseudomonadales	Porticoccaceae	Porticoccus
GCF_027359675.1	GCF_027359675.1_genomic	99.99	1.3	7257095	5	6694563	0.61	1000sp	Pseudomonadota	Alphaproteobacteria	Rhizobiales	Stappiaceae	Roseibium
GCF_001007875.1	GCF_001007875.1_genomic	99.99	0.48	3962284	2	3928944	0.58	1000sp	Pseudomonadota	Gammaproteobacteria	Chromatiales	Sedimenticolaceae	Sedimenticola
GCF_900105805.1	GCF_900105805.1_genomic	100	0.07	6092541	1	6092541	0.6	1000sp	Pseudomonadota	Gammaproteobacteria	Pseudomonadales	Pseudomonadaceae	Pseudomonas_E
GCF_001922575.1	GCF_001922575.1_genomic	99.99	0.15	3876499	27	3052931	0.45	1000sp	Pseudomonadota	Gammaproteobacteria	Pseudomonadales	Nitrincolaceae	Neptunomonas
GCF_000412185.1	GCF_000412185.1_genomic	100	0.28	3323095	39	155932	0.64	1000sp	Pseudomonadota	Alphaproteobacteria	Caulobacterales	Maricaulaceae	Euryhalocaulis
GCF_000963005.1	GCF_000963005.1_genomic	99.9	0	3534477	8	3517237	0.63	1000sp	Pseudomonadota	Gammaproteobacteria	Xanthomonadales	Xanthomonadaceae	Xanthomonas_A
GCF_014652615.1	GCF_014652615.1_genomic	100	0.02	3285341	34	577418	0.65	1000sp	Pseudomonadota	Alphaproteobacteria	Sphingomonadales	Sphingomonadaceae	Novosphingobium
GCF_905207935.1	GCF_905207935.1_genomic	92.75	1.51	1914208	189	15040	0.39	1000sp	Pseudomonadota	Gammaproteobacteria	Enterobacterales	Pasteurellaceae	Haemophilus_D
GCF_003595175.1	GCF_003595175.1_genomic	100	0.08	4949615	1	4949615	0.65	1000sp	Pseudomonadota	Gammaproteobacteria	Pseudomonadales	Pseudomonadaceae	Pseudomonas_E
GCF_000725385.1	GCF_000725385.1_genomic	100	0.09	4831185	1	4831185	0.65	1000sp	Pseudomonadota	Gammaproteobacteria	Xanthomonadales	Rhodanobacteraceae	Dyella
GCF_003026105.1	GCF_003026105.1_genomic	100	1.16	4630578	67	246067	0.4	1000sp	Pseudomonadota	Gammaproteobacteria	Enterobacterales	Vibrionaceae	Photobacterium
GCF_014861485.1	GCF_014861485.1_genomic	97.61	0.06	2585463	31	300711	0.67	1000sp	Pseudomonadota	Alphaproteobacteria	Rhodospirillales	Rhodospirillaceae	Phaeovibrio
GCF_900637855.1	GCF_900637855.1_genomic	100	0.02	2338721	1	2338721	0.49	1000sp	Pseudomonadota	Gammaproteobacteria	Burkholderiales	Neisseriaceae	Neisseria
GCF_008807375.1	GCF_008807375.1_genomic	100	0.55	6056953	1	6056953	0.64	1000sp	Pseudomonadota	Gammaproteobacteria	Pseudomonadales	Pseudomonadaceae	Pseudomonas_F
GCF_003063665.1	GCF_003063665.1_genomic	99.99	0	2990681	31	144482	0.61	1000sp	Pseudomonadota	Gammaproteobacteria	Burkholderiales	Burkholderiaceae	Limnohabitans_A
GCF_000682755.1	GCF_000682755.1_genomic	99.99	0.09	3802763	119	115390	0.58	1000sp	Pseudomonadota	Alphaproteobacteria	Caulobacterales	Hyphomonadaceae	Hyphomonas
GCF_001584185.1	GCF_001584185.1_genomic	100	0.13	5730025	1	5730025	0.59	1000sp	Pseudomonadota	Gammaproteobacteria	Burkholderiales	Burkholderiaceae	Collimonas
GCF_030819175.1	GCF_030819175.1_genomic	99.99	0.17	4326161	2	4212977	0.66	1000sp	Pseudomonadota	Alphaproteobacteria	Sphingomonadales	Sphingomonadaceae	Sphingomonas
GCF_011806525.1	GCF_011806525.1_genomic	100	0.07	4288042	25	551637	0.54	1000sp	Pseudomonadota	Alphaproteobacteria	Rhodospirillales_A	Thalassospiraceae	Thalassospira
GCF_019216885.1	GCF_019216885.1_genomic	100	0.12	7517716	6	6435521	0.7	1000sp	Pseudomonadota	Alphaproteobacteria	Rhizobiales	Beijerinckiaceae	Methylobacterium
GCF_002332255.1	GCF_002332255.1_genomic	99.96	0.05	3808244	2	3797063	0.54	1000sp	Pseudomonadota	Gammaproteobacteria	Pseudomonadales	Halomonadaceae	Vreelandella
GCF_900186965.1	GCF_900186965.1_genomic	100	0.6	3348070	1	3348070	0.45	1000sp	Pseudomonadota	Gammaproteobacteria	Legionellales	Legionellaceae	Legionella_C
GCF_000714535.1	GCF_000714535.1_genomic	100	0.14	3728293	42	567911	0.64	1000sp	Pseudomonadota	Alphaproteobacteria	Rhodobacterales	Rhodobacteraceae	Thioclava
GCF_020080045.1	GCF_020080045.1_genomic	100	0.01	4832451	3	4422796	0.61	1000sp	Pseudomonadota	Gammaproteobacteria	Burkholderiales	Burkholderiaceae	Comamonas
GCF_030551875.1	GCF_030551875.1_genomic	99.75	0.33	5197405	46	239619	0.6	1000sp	Pseudomonadota	Alphaproteobacteria	Rhizobiales	Rhizobiaceae	Rhizobium_E
GCF_003711395.1	GCF_003711395.1_genomic	100	0.17	3099098	115	85265	0.41	1000sp	Pseudomonadota	Gammaproteobacteria	Pseudomonadales	Moraxellaceae	Acinetobacter
GCF_016937655.1	GCF_016937655.1_genomic	100	1.67	5244990	59	322493	0.65	1000sp	Pseudomonadota	Gammaproteobacteria	Burkholderiales	Chromobacteriaceae	Chromobacterium
GCF_015277735.1	GCF_015277735.1_genomic	99.99	0.08	3331467	33	530454	0.44	1000sp	Pseudomonadota	Gammaproteobacteria	Pseudomonadales	Moraxellaceae	Psychrobacter
GCF_004114915.1	GCF_004114915.1_genomic	100	1.61	8200121	2	7220948	0.64	1000sp	Pseudomonadota	Alphaproteobacteria	Rhizobiales	Xanthobacteraceae	Bradyrhizobium
GCF_026016325.1	GCF_026016325.1_genomic	100	0.17	6448716	1	6448716	0.61	1000sp	Pseudomonadota	Gammaproteobacteria	Pseudomonadales	Pseudomonadaceae	Pseudomonas_E
GCF_000482725.1	GCF_000482725.1_genomic	99.99	0.26	4745897	81	154526	0.38	1000sp	Pseudomonadota	Gammaproteobacteria	Enterobacterales	Psychromonadaceae	Psychromonas
GCF_012650175.1	GCF_012650175.1_genomic	100	0.87	4640025	89	168372	0.67	1000sp	Pseudomonadota	Alphaproteobacteria	Sphingomonadales	Sphingomonadaceae	Sphingomonas
GCF_947498825.1	GCF_947498825.1_genomic	100	0.71	4993187	110	157658	0.47	1000sp	Pseudomonadota	Gammaproteobacteria	Enterobacterales	Enterobacteriaceae	JGM124
GCF_900103165.1	GCF_900103165.1_genomic	99.91	0.11	3515922	2	3474980	0.53	1000sp	Pseudomonadota	Gammaproteobacteria	Burkholderiales	Nitrosomonadaceae	Nitrosospira
GCF_921293875.1	GCF_921293875.1_genomic	100	0.59	3495615	3	2875824	0.47	1000sp	Pseudomonadota	Gammaproteobacteria	Enterobacterales	Vibrionaceae	Vibrio_A
GCF_002277895.1	GCF_002277895.1_genomic	99.99	0.22	7070317	3	4003789	0.59	1000sp	Pseudomonadota	Alphaproteobacteria	Rhizobiales	Rhizobiaceae	Rhizobium
GCF_000948415.1	GCF_000948415.1_genomic	100	0.05	4269399	22	438234	0.55	1000sp	Pseudomonadota	Alphaproteobacteria	Rhodospirillales_A	Thalassospiraceae	Thalassospira
GCF_003254475.1	GCF_003254475.1_genomic	100	0.03	4024128	25	3517688	0.7	1000sp	Pseudomonadota	Alphaproteobacteria	Caulobacterales	Caulobacteraceae	Phenylobacterium
GCF_030270585.1	GCF_030270585.1_genomic	98.71	0.23	5505440	201	105891	0.71	1000sp	Pseudomonadota	Alphaproteobacteria	Rhodobacterales	Rhodobacteraceae	Thermohalobaculum
GCF_023555375.1	GCF_023555375.1_genomic	99.91	0.16	2433989	9	303974	0.66	1000sp	Pseudomonadota	Gammaproteobacteria	Halothiobacillales	Halothiobacillaceae	Guyparkeria
GCF_014192745.1	GCF_014192745.1_genomic	100	1.22	3835589	17	322771	0.69	1000sp	Pseudomonadota	Gammaproteobacteria	Xanthomonadales	Xanthomonadaceae	Luteimonas_D
GCF_001996165.1	GCF_001996165.1_genomic	100	0.05	3603496	51	143067	0.5	1000sp	Pseudomonadota	Gammaproteobacteria	Enterobacterales	Vibrionaceae	Salinivibrio
GCF_003344785.1	GCF_003344785.1_genomic	100	0.11	4785947	95	170833	0.66	1000sp	Pseudomonadota	Alphaproteobacteria	Rhodobacterales	Rhodobacteraceae	Puniceibacterium
GCF_009707465.1	GCF_009707465.1_genomic	99.46	2.79	3818329	1	3818329	0.66	1000sp	Pseudomonadota	Alphaproteobacteria	Sphingomonadales	Sphingomonadaceae	Novosphingobium
GCF_013350005.1	GCF_013350005.1_genomic	100	0.96	3853673	64	231589	0.63	1000sp	Pseudomonadota	Alphaproteobacteria	Rhizobiales	Beijerinckiaceae	Methylocystis
GCF_000014885.1	GCF_000014885.1_genomic	100	0.15	5396476	1	5396476	0.43	1000sp	Pseudomonadota	Gammaproteobacteria	Enterobacterales	Shewanellaceae	Shewanella
GCF_017356245.1	GCF_017356245.1_genomic	99.83	0.29	4952907	14	3803854	0.67	1000sp	Pseudomonadota	Gammaproteobacteria	Burkholderiales	Burkholderiaceae	Bordetella_A
GCF_020621385.1	GCF_020621385.1_genomic	98.52	3.53	6004381	59	572597	0.62	1000sp	Pseudomonadota	Alphaproteobacteria	Acetobacterales	Acetobacteraceae	Acidisoma
GCF_004342445.1	GCF_004342445.1_genomic	99.96	0.05	3789126	44	244986	0.68	1000sp	Pseudomonadota	Alphaproteobacteria	Rhodobacterales	Rhodobacteraceae	Rhodovulum
GCF_000473225.1	GCF_000473225.1_genomic	100	2.36	4948550	7	4411177	0.61	1000sp	Pseudomonadota	Alphaproteobacteria	Rhodobacterales	Rhodobacteraceae	Sedimentitalea
GCF_000709345.1	GCF_000709345.1_genomic	98.97	1.63	5284042	27	4136691	0.62	1000sp	Pseudomonadota	Gammaproteobacteria	Burkholderiales	Burkholderiaceae	Polaromonas
GCF_001989995.2	GCF_001989995.2_genomic	100	0.09	4129890	257	72773	0.44	1000sp	Pseudomonadota	Gammaproteobacteria	Enterobacterales	Vibrionaceae	Vibrio
GCF_023822025.1	GCF_023822025.1_genomic	100	0.39	6004453	1	6004453	0.49	1000sp	Pseudomonadota	Gammaproteobacteria	Pseudomonadales	Endozoicomonadaceae	Endozoicomonas
GCF_001687365.1	GCF_001687365.1_genomic	99.99	0.25	6265340	31	274998	0.61	1000sp	Pseudomonadota	Alphaproteobacteria	Rhizobiales	Rhizobiaceae	Pararhizobium
GCF_002896715.1	GCF_002896715.1_genomic	99.74	0.06	4713153	30	344460	0.56	1000sp	Pseudomonadota	Alphaproteobacteria	Rhizobiales	Rhizobiaceae	Agrobacterium
GCF_900114355.1	GCF_900114355.1_genomic	100	0.02	4729332	12	990915	0.69	1000sp	Pseudomonadota	Gammaproteobacteria	Xanthomonadales	Xanthomonadaceae	Lysobacter
GCF_018599245.1	GCF_018599245.1_genomic	99.99	0.02	3343139	20	333690	0.56	1000sp	Pseudomonadota	Alphaproteobacteria	Rhodobacterales	Rhodobacteraceae	Aliiroseovarius
GCF_003316635.1	GCF_003316635.1_genomic	99.99	0.42	3515059	92	121228	0.63	1000sp	Pseudomonadota	Alphaproteobacteria	Rhodobacterales	Rhodobacteraceae	Roseovarius
GCF_004104355.1	GCF_004104355.1_genomic	100	2.71	5923999	295	473535	0.46	1000sp	Pseudomonadota	Gammaproteobacteria	Enterobacterales	Vibrionaceae	Photobacterium
GCF_003852235.1	GCF_003852235.1_genomic	100	0.64	5836505	1	5836505	0.6	1000sp	Pseudomonadota	Gammaproteobacteria	Pseudomonadales	Pseudomonadaceae	Pseudomonas_E
GCF_022347785.1	GCF_022347785.1_genomic	100	0.04	4169603	9	884408	0.43	1000sp	Pseudomonadota	Gammaproteobacteria	Enterobacterales	Psychrobiaceae	Psychrobium
GCF_005280755.1	GCF_005280755.1_genomic	99.98	0	2006529	2	1969211	0.43	1000sp	Pseudomonadota	Gammaproteobacteria	Coxiellales	Coxiellaceae	Coxiella
GCF_009789555.1	GCF_009789555.1_genomic	100	0.96	4948328	2	4682747	0.62	1000sp	Pseudomonadota	Gammaproteobacteria	Pseudomonadales	Pseudomonadaceae	Stutzerimonas
GCF_009760905.1	GCF_009760905.1_genomic	100	0.11	3455373	51	153590	0.54	1000sp	Pseudomonadota	Gammaproteobacteria	Burkholderiales	Chitinibacteraceae	Chitinibacter
GCF_008807395.1	GCF_008807395.1_genomic	99.98	1.45	3217366	1	3217366	0.49	1000sp	Pseudomonadota	Gammaproteobacteria	Pseudomonadales	Pseudomonadaceae	Thiopseudomonas
GCF_014652415.1	GCF_014652415.1_genomic	99.18	0	4265357	20	723948	0.45	1000sp	Pseudomonadota	Gammaproteobacteria	Burkholderiales	Burkholderiaceae	Undibacterium
GCF_001580535.1	GCF_001580535.1_genomic	99.99	0.12	3088073	157	51728	0.58	1000sp	Pseudomonadota	Alphaproteobacteria	Acetobacterales	Acetobacteraceae	Acetobacter
GCF_030053895.1	GCF_030053895.1_genomic	100	0.12	4702252	2	4650713	0.55	1000sp	Pseudomonadota	Gammaproteobacteria	Enterobacterales	Enterobacteriaceae	Trabulsiella
GCF_001029445.1	GCF_001029445.1_genomic	100	1.01	5078735	112	183567	0.49	1000sp	Pseudomonadota	Gammaproteobacteria	Enterobacterales	Vibrionaceae	Photobacterium
GCF_022419185.1	GCF_022419185.1_genomic	99.86	0.02	2518756	15	233582	0.72	1000sp	Pseudomonadota	Gammaproteobacteria	Xanthomonadales	Xanthomonadaceae	Thermomonas
GCF_903772925.1	GCF_903772925.1_genomic	100	0.02	4665060	1	4665060	0.44	1000sp	Pseudomonadota	Gammaproteobacteria	Enterobacterales	Alteromonadaceae	Alteromonas
GCF_000400735.1	GCF_000400735.1_genomic	100	0.47	4078922	28	469791	0.4	1000sp	Pseudomonadota	Gammaproteobacteria	Pseudomonadales	Moraxellaceae	Acinetobacter
GCF_003367315.1	GCF_003367315.1_genomic	100	0.15	3686911	1	3686911	0.57	1000sp	Pseudomonadota	Gammaproteobacteria	Pseudomonadales	Natronospirillaceae	Saccharospirillum
GCF_014207935.1	GCF_014207935.1_genomic	100	0.26	3948883	15	581165	0.63	1000sp	Pseudomonadota	Gammaproteobacteria	Pseudomonadales	Pseudomonadaceae	Pseudomonas_E
GCF_023700745.1	GCF_023700745.1_genomic	94.58	0	3210086	35	144724	0.6	1000sp	Pseudomonadota	Gammaproteobacteria	Burkholderiales	Burkholderiaceae	Rhodoferax
GCF_012641335.1	GCF_012641335.1_genomic	100	0.54	4695028	76	236993	0.62	1000sp	Pseudomonadota	Alphaproteobacteria	Sphingomonadales	Sphingomonadaceae	Novosphingobium
GCF_900060185.1	GCF_900060185.1_genomic	100	1.17	5690703	294	81917	0.48	1000sp	Pseudomonadota	Gammaproteobacteria	Enterobacterales	Vibrionaceae	Enterovibrio
GCF_000420325.1	GCF_000420325.1_genomic	100	0.18	3947342	7	2483318	0.57	1000sp	Pseudomonadota	Gammaproteobacteria	Pseudomonadales	Spongiibacteraceae	Spongiibacter
GCF_000381965.1	GCF_000381965.1_genomic	99.99	0	3282720	27	233562	0.56	1000sp	Pseudomonadota	Gammaproteobacteria	Enterobacterales	Aeromonadaceae	Oceanimonas
GCF_005937885.2	GCF_005937885.2_genomic	100	0	7308448	1	7308448	0.63	1000sp	Pseudomonadota	Alphaproteobacteria	Rhizobiales	Xanthobacteraceae	Bradyrhizobium
GCF_000515255.1	GCF_000515255.1_genomic	99.01	0.14	4176524	1	4176524	0.66	1000sp	Pseudomonadota	Alphaproteobacteria	Kiloniellales	Rhodovibrionaceae	Rhodovibrio
